# Supplementary material for: Image-based high-throughput mapping of TGF-β-induced phosphocomplexes at a single-cell level
Source: Commun Biol. 2021 Nov 12;4:1284. doi: 10.1038/s42003-021-02798-4 (PMC8590043; doi:10.1038/s42003-021-02798-4)
Supplement: Supplementary file 4 — Supplementary Data 1 [file 42003_2021_2798_MOESM4_ESM.xlsx]

## Sheet: Figure 1c, d
Mean
Total:	TGF-b	0h	0,33h	0,66h	1h	1,5h	2h	3h	5h
	S2-pT220	1.76329	6.13764	12.3922	15.2768	13.2192	13.8833	11.0289	8.41443
	S4-pT220	1.55353	3.34182	4.4925	4.77273	5.11375	5.7579	4.44461	3.65124
Nuclear:	TGF-b	0h	0,33h	0,66h	1h	1,5h	2h	3h	5h
	S2-pT220	1.24236	4.69973	9.74731	11.8179	10.1578	10.5122	8.18142	6.33111
	S4-pT220	1.20856	2.66813	3.6453	3.8476	4.03701	4.30538	3.27603	2.79619
Cytoplasmic:	TGF-b	0h	0,33h	0,66h	1h	1,5h	2h	3h	5h
	S2-pT220	0.520928	1.43792	2.64488	3.45887	3.06139	3.37108	2.8475	2.08332
	S4-pT220	0.344972	0.67369	0.847196	0.925123	1.07674	1.45252	1.16858	0.855043
SD
Total:	TGF-b	0h	0,33h	0,66h	1h	1,5h	2h	3h	5h
	S2-pT220	0.0122088	0.651455	1.86556	1.36115	1.05352	1.66334	1.10014	1.05984
	S4-pT220	0.102944	0.226246	0.415407	0.182082	0.291787	0.932179	0.751055	0.450219
Nuclear:	TGF-b	0h	0,33h	0,66h	1h	1,5h	2h	3h	5h
	S2-pT220	0.0109693	0.644553	1.61872	1.08133	0.882633	1.38513	0.906704	0.713294
	S4-pT220	0.0647814	0.180726	0.355504	0.24235	0.212368	0.705046	0.519345	0.375733
Cytoplasmic:	TGF-b	0h	0,33h	0,66h	1h	1,5h	2h	3h	5h
	S2-pT220	0.00236684	0.104896	0.252745	0.28639	0.214751	0.354475	0.202931	0.350032
	S4-pT220	0.0510413	0.0695351	0.0599461	0.0733616	0.0915148	0.234256	0.231884	0.0750299
Individual datapoints
Total:	TGF-b	0h	0,33h	0,66h	1h	1,5h	2h	3h	5h
	S2-pT220	1.76938	6.78435	14.1412	13.7466	12.0217	15.0278	10.7385	7.76258
		1.74923	5.48154	10.4286	16.3529	14.0034	11.9753	10.1031	7.84337
		1.77125	6.14705	12.6068	15.7308	13.6325	14.6468	12.2451	9.63734
	TGF-b	0h	0,33h	0,66h	1h	1,5h	2h	3h	5h
	S4-pT220	1.50679	3.11912	4.35474	4.98074	5.03138	6.83252	5.18312	3.19115
		1.67155	3.33489	4.16347	4.69521	4.872	5.27399	4.4691	3.67167
		1.48224	3.57145	4.95928	4.64223	5.43787	5.16719	3.6816	4.09089

## Sheet: Figure 1f
				S2-pT220				S4-pT220
			Mean:	TGF-b	-MG132	+MG132		TGF-b	-MG132	+MG132
				0h	0.853679	-		0h	0.647915	-
				1h	7.96963	15.5714		1h	2.02114	6.21429
				5h	3.62582	29.8879		5h	0.993646	24.2572
			SD:	S2-pT220				S4-pT220
				TGF-b	-MG132	+MG132		TGF-b	-MG132	+MG132
				0h	0.0282198			0h	0.0658115
				1h	0.947997	0.911178		1h	0.0332926	0.570036
				5h	0.210608	1.30706		5h	0.161541	2.33759
			Individual datapoints:
			S2-pT220	TGF-b	-MG132	-MG132	-MG132	+MG132	+MG132	+MG132
				0h	0.82224	0.876819	0.861977	-	-	-
				1h	8.94068	7.0465	7.92171	15.5218	16.5063	14.686
				5h	3.50952	3.49901	3.86894	30.6747	30.6099	28.3791
			S2-pT220	TGF-b	-MG132	-MG132	-MG132	+MG132	+MG132	+MG132
				0h	0.599372	0.621551	0.722821	-	-	-
				1h	2.05569	1.98927	2.01846	5.66818	6.80557	6.16912
				5h	1.27345	1.08371	1.31319	20.1631	23.3817	24.8917

## Sheet: Figure 2a,c, Figure 4
Metadata_Well	Metadata_Site	ObjectNumber	Children_RCP_Cell_Count	Intensity_IntegratedIntensity_Dapi	AreaShape_Area	Neighbors_NumberOfNeighbors_10	Neighbors_PercentTouching_10
A01	1	1	1	108.99763494357467	1023	3.0	43.58974358974359		S2-S2pT220
A01	1	2	0	109.95403996482491	1163	3.0	17.105263157894736		TGFb:
A01	1	3	0	98.06166185066104	1184	3.0	40.52287581699346		0h	Well A01, A02, A03
A01	1	4	3	92.3509729206562	1350	0.0	0.0		0.33h	Well B01, B02, B03
A01	1	5	0	98.24904249608517	1005	2.0	1.3333333333333333		0.66h	Well C01, C02, C03
A01	1	6	1	102.9749447889626	1194	0.0	0.0		1h	Well D01, D02, D03
A01	1	7	0	130.3031662814319	1206	2.0	25.949367088607595		1.5h	Well E01, E02, E03
A01	1	8	0	103.12426957860589	1030	5.0	56.95364238410596		2h	Well F01, F02, F03
A01	1	9	0	111.95829713717103	1344	2.0	47.752808988764045		3h	Well G01, G02, G03
A01	1	10	0	102.7693140283227	1142	3.0	33.75		5h	Well H01, H02, H03
A01	1	11	0	104.74287028610706	1214	4.0	34.75609756097561
A01	1	12	2	101.26057844981551	939	3.0	29.72972972972973
A01	1	13	0	103.16931425035	1005	2.0	50.314465408805034		Metadata_Well	Well number
A01	1	14	2	121.1155414506793	984	2.0	5.405405405405405		Metadata_Site	Image number in well
A01	1	15	0	103.7378349378705	880	3.0	53.23741007194245		ObjectNumber	Cell ID number in image
A01	1	16	0	163.77363257855177	1469	0.0	0.0		Children_RCP_Cell_Count	RCPs/Cell
A01	1	17	0	108.48885346576571	1097	4.0	45.45454545454545		Intensity_IntegratedIntensity_Dapi	DAPI/cell
A01	1	18	0	110.4651407301426	983	3.0	61.03896103896104		AreaShape_Area	Nuclear area/Cell
A01	1	19	3	109.0339208804071	947	2.0	50.70422535211268
A01	1	20	1	108.3217213563621	1187	1.0	33.9622641509434
A01	1	21	0	97.23427176475525	1138	0.0	0.0
A01	1	22	2	95.46982542425394	1361	2.0	32.748538011695906
A01	1	23	0	111.00991848111153	917	4.0	74.45255474452554
A01	1	24	0	229.70502839237452	1625	4.0	60.869565217391305
A01	1	25	1	108.96954322606325	1323	0.0	0.0
A01	1	26	0	103.32060761004686	1386	2.0	28.735632183908045
A01	1	27	2	97.86402693390846	1236	3.0	60.36585365853659
A01	1	28	1	75.10978867858648	958	0.0	0.0
A01	1	29	0	111.85522248968482	946	3.0	52.205882352941174
A01	1	30	0	106.7254444733262	946	3.0	74.02597402597402
A01	1	31	1	99.66913875937462	1270	1.0	5.031446540880503
A01	1	32	0	107.53176167607307	924	3.0	46.25850340136054
A01	1	33	0	112.87821768596768	1011	2.0	48.97959183673469
A01	1	34	0	105.50472270697355	1127	1.0	17.419354838709676
A01	1	35	0	105.05999870970845	1090	4.0	42.95302013422819
A01	1	36	1	209.0473184362054	1743	2.0	18.65284974093264
A01	1	37	0	100.02038611844182	1077	4.0	72.25806451612904
A01	1	38	1	59.92442210391164	696	1.0	26.612903225806452
A01	1	39	0	111.32430006936193	1141	2.0	49.09090909090909
A01	1	40	0	109.40721767395735	1036	2.0	67.11409395973155
A01	1	41	0	110.53531713783741	898	4.0	90.0
A01	1	42	0	111.32890834286809	898	3.0	65.18518518518519
A01	1	43	0	109.3457390666008	1021	2.0	46.206896551724135
A01	1	44	1	107.49088287726045	1119	1.0	18.120805369127517
A01	1	45	1	225.14866869151592	1781	3.0	36.26943005181347
A01	1	46	2	102.81205474957824	1230	1.0	15.625
A01	1	47	1	203.0051729604602	2008	0.0	0.0
A01	1	48	0	98.39266036450863	1015	0.0	0.0
A01	1	49	3	108.43338671699166	989	2.0	40.666666666666664
A01	1	50	0	108.9203327037394	881	5.0	54.47761194029851
A01	1	51	1	105.79105853289366	969	3.0	34.751773049645394
A01	1	52	1	127.85522248223424	1174	3.0	67.0886075949367
A01	1	53	3	100.75086613744497	809	3.0	64.84375
A01	1	54	0	106.14573923870921	1239	2.0	35.714285714285715
A01	1	55	1	118.6648052111268	933	3.0	72.66187050359713
A01	1	56	2	255.77692839503288	1187	2.0	39.877300613496935
A01	1	57	1	114.51448833569884	831	2.0	56.25
A01	1	58	3	248.33479811996222	1114	1.0	10.38961038961039
A01	1	59	1	101.98004131764174	1124	0.0	0.0
A01	1	60	1	102.35799213126302	1161	1.0	19.07894736842105
A01	1	61	0	111.30609601736069	1024	2.0	65.33333333333333
A01	1	62	2	110.890928465873	906	3.0	65.71428571428571
A01	1	63	3	107.40892663225532	970	2.0	61.702127659574465
A01	1	64	1	104.3857330866158	1295	0.0	0.0
A01	1	65	1	199.31326790899038	1420	3.0	76.08695652173913
A01	1	66	0	104.8173952139914	1077	1.0	29.333333333333332
A01	1	67	0	108.87496776133776	995	3.0	66.89189189189189
A01	1	68	0	109.4891737550497	1053	5.0	74.48275862068965
A01	1	69	0	110.70548582077026	1115	2.0	61.627906976744185
A01	1	70	0	226.18323027342558	1896	4.0	37.688442211055275
A01	1	71	1	162.07861451804638	1248	4.0	88.0503144654088
A01	1	72	1	118.22897708415985	1035	4.0	76.02739726027397
A01	1	73	0	101.39816885069013	1025	0.0	0.0
A01	1	74	1	106.96707123145461	935	1.0	23.571428571428573
A01	1	75	0	113.52043959498405	799	2.0	46.09375
A01	1	76	1	106.10638594254851	984	0.0	0.0
A01	1	77	4	348.77068762108684	2251	4.0	61.74242424242424
A01	1	78	1	108.64179443567991	839	3.0	59.73154362416108
A01	1	79	0	103.12086686491966	1206	0.0	0.0
A01	1	80	0	113.49871080368757	1306	2.0	56.9060773480663
A01	1	81	0	109.6422980837524	843	2.0	43.93939393939394
A01	1	82	0	113.24031445756555	837	5.0	70.45454545454545
A01	1	83	0	106.3634090013802	1323	2.0	13.855421686746988
A01	1	84	1	104.1602199152112	1314	1.0	11.764705882352942
A01	1	85	0	179.415365871042	1332	3.0	53.529411764705884
A01	1	86	3	105.54628836363554	1185	2.0	12.5
A01	1	87	2	115.25963241606951	1239	3.0	45.0
A01	1	88	0	118.97633334249258	982	3.0	43.66197183098591
A01	1	89	3	109.75164429843426	1145	2.0	21.428571428571427
A01	1	90	3	129.47428082674742	667	4.0	77.11864406779661
A01	1	91	0	98.2070497944951	1424	1.0	2.2988505747126435
A01	1	92	1	108.77698958292603	1009	2.0	41.25874125874126
A01	1	93	1	115.05531387776136	855	4.0	56.61764705882353
A01	1	94	0	101.75672559440136	1056	2.0	30.51948051948052
A01	1	95	0	110.41739515215158	879	3.0	57.57575757575758
A01	1	96	2	219.77491433545947	1783	2.0	21.761658031088082
A01	1	97	3	107.23343269526958	1013	4.0	61.486486486486484
A01	1	98	1	108.86623946204782	1077	0.0	0.0
A01	1	99	3	106.60231948643923	1544	1.0	5.777777777777778
A01	1	100	0	114.53163975477219	778	4.0	100.0
A01	1	101	1	105.75266660004854	1192	2.0	24.528301886792452
A01	1	102	0	112.26871159300208	1318	2.0	41.76470588235294
A01	1	103	0	201.44606710970402	1664	1.0	1.5957446808510638
A01	1	104	0	108.70095371082425	1245	1.0	17.791411042944784
A01	1	105	2	108.04681482538581	1040	2.0	34.02777777777778
A01	1	106	3	117.24658608436584	947	4.0	70.34482758620689
A01	1	107	1	113.5547571182251	900	2.0	50.0
A01	1	108	1	111.77840857952833	1219	1.0	7.051282051282051
A01	1	109	2	110.69626921415329	1266	1.0	9.202453987730062
A01	1	110	1	193.04478568583727	1430	2.0	33.92857142857143
A01	1	111	1	116.5013198107481	813	5.0	93.38235294117646
A01	1	112	0	277.6831620261073	1295	4.0	72.18934911242603
A01	1	113	0	104.67188512533903	905	3.0	72.26277372262774
A01	1	114	0	76.42589467763901	1076	0.0	0.0
A01	1	115	0	191.9125203192234	1735	0.0	0.0
A01	1	116	0	219.42743579670787	1968	0.0	0.0
A01	1	117	2	111.24011593684554	1251	1.0	25.903614457831324
A01	1	118	2	111.03086905926466	859	3.0	49.629629629629626
A01	1	119	1	113.98025484383106	1062	4.0	58.62068965517241
A01	1	120	2	134.23988722264767	1140	3.0	55.95238095238095
A01	1	121	1	116.4276343472302	940	4.0	70.0
A01	1	122	2	116.40860619023442	1185	2.0	43.125
A01	1	123	0	107.61307709664106	1190	3.0	56.52173913043478
A01	1	124	5	115.12964091449976	1417	2.0	39.76608187134503
A01	1	125	1	111.98796066641808	985	3.0	60.13513513513514
A01	1	126	0	113.40723283961415	1143	4.0	56.0
A01	1	127	0	115.19212648645043	793	3.0	81.48148148148148
A01	1	128	0	105.35663394629955	1172	1.0	27.044025157232703
A01	1	129	0	106.89123374968767	672	4.0	100.0
A01	1	130	3	185.36672023683786	1524	1.0	28.8135593220339
A01	1	131	2	106.08230728656054	1090	1.0	32.467532467532465
A01	1	132	0	124.76388179138303	730	1.0	41.46341463414634
A01	1	133	1	109.91439701244235	903	3.0	51.388888888888886
A01	1	134	0	224.3842225819826	1604	0.0	0.0
A01	1	135	4	105.8603342808783	1541	1.0	10.638297872340425
A01	1	136	3	111.22423125058413	997	3.0	57.04225352112676
A01	1	137	2	252.99751273542643	1611	6.0	84.02061855670104
A01	1	138	0	92.08007954061031	814	2.0	54.54545454545455
A01	1	139	2	111.56496518105268	998	4.0	42.76315789473684
A01	1	140	1	110.15486397221684	1339	0.0	0.0
A01	1	141	6	143.2025940977037	1474	1.0	18.96551724137931
A01	1	142	2	100.77634866535664	1101	1.0	30.76923076923077
A01	1	143	3	109.08889926224947	1094	2.0	41.139240506329116
A01	1	144	2	206.73443211615086	1787	2.0	29.292929292929294
A01	1	145	1	118.62099638208747	1069	3.0	69.93464052287581
A01	1	146	1	78.46695663779974	1105	0.0	0.0
A01	1	147	3	119.04316791146994	1243	2.0	41.509433962264154
A01	1	148	4	112.59545285627246	1248	1.0	3.75
A01	1	149	3	111.2727551907301	923	3.0	58.86524822695036
A01	1	150	0	104.74891272187233	918	3.0	67.6056338028169
A01	1	151	1	111.70289158076048	806	3.0	75.0
A01	1	152	0	113.86858941987157	1181	3.0	47.43589743589744
A01	1	153	3	125.54073393717408	722	0.0	0.0
A01	1	154	4	109.63445498421788	923	3.0	55.94405594405595
A01	1	155	2	113.17135884612799	837	4.0	90.0
A01	1	156	0	101.96102861315012	1213	1.0	23.89937106918239
A01	1	157	2	112.4067293740809	1344	2.0	28.91566265060241
A01	1	158	2	102.75260553508997	1143	1.0	28.846153846153847
A01	1	159	1	114.80202957242727	870	4.0	86.42857142857143
A01	1	160	1	106.59774167463183	1272	1.0	3.1847133757961785
A01	1	161	2	141.3436179049313	1306	2.0	41.47727272727273
A01	1	162	0	111.84734885767102	955	2.0	51.773049645390074
A01	1	163	0	107.25864044576883	1216	3.0	64.59627329192547
A01	1	164	1	114.50823232531548	1002	2.0	32.638888888888886
A01	1	165	2	214.57721814140677	1329	3.0	60.36585365853659
A01	1	166	1	124.0967728793621	1201	3.0	75.4601226993865
A01	1	167	0	222.95402478426695	1456	2.0	51.13636363636363
A01	1	168	0	115.95828192308545	1086	3.0	64.86486486486487
A01	1	169	0	109.72095841914415	1205	2.0	44.751381215469614
A01	1	170	0	112.11973756179214	876	3.0	72.72727272727273
A01	1	171	0	110.89480446279049	1102	5.0	50.99337748344371
A01	1	172	7	116.12001230940223	1308	1.0	25.153374233128833
A01	1	173	8	254.11877626925707	1404	3.0	47.22222222222222
A01	1	174	3	149.8319983817637	1529	3.0	50.27322404371585
A01	1	175	2	112.13670564442873	1128	4.0	81.33333333333333
A01	1	176	0	162.51956970244646	1120	2.0	53.205128205128204
A01	1	177	1	108.23721680790186	1030	1.0	24.137931034482758
A01	1	178	2	113.86066986247897	1054	3.0	47.972972972972975
A01	1	179	2	109.75118657201529	1160	0.0	0.0
A01	1	180	2	112.00875883549452	1121	3.0	41.891891891891895
A01	1	181	0	126.93513387441635	1028	3.0	91.82389937106919
A01	1	182	1	119.05140767619014	911	4.0	75.16339869281046
A01	1	183	2	106.35790060460567	1289	2.0	36.8421052631579
A01	1	184	0	244.74108496308327	2102	4.0	50.23255813953488
A01	1	185	1	228.0549327917397	1850	1.0	21.608040201005025
A01	1	186	0	106.84658586978912	1039	2.0	46.625766871165645
A01	1	187	0	249.12204186618328	2001	5.0	68.62745098039215
A01	1	188	2	115.48696129396558	1297	3.0	47.674418604651166
A01	1	189	0	108.25055319815874	1329	2.0	32.35294117647059
A01	1	190	0	111.91432078182697	986	4.0	71.71052631578948
A01	1	191	1	113.442252330482	1150	3.0	53.75
A01	1	192	1	113.98280325904489	1312	3.0	43.292682926829265
A01	1	193	1	111.9735561683774	1230	0.0	0.0
A01	1	194	1	121.38344390317798	1208	3.0	68.18181818181819
A01	1	195	0	113.40184636041522	861	3.0	60.44776119402985
A01	1	196	2	219.8029907643795	1023	3.0	58.108108108108105
A01	1	197	2	117.85267421603203	1434	1.0	15.517241379310345
A01	1	198	2	118.53133439272642	1039	3.0	55.9748427672956
A01	1	199	3	122.35768677666783	1106	3.0	61.43790849673203
A01	1	200	0	117.70986504480243	936	4.0	88.51351351351352
A01	1	201	0	108.05174338817596	1207	0.0	2.4691358024691357
A01	1	202	3	106.39807741343975	1006	2.0	41.05960264900662
A01	1	203	0	101.09579636529088	1238	0.0	0.0
A01	1	204	0	115.34241255372763	1171	2.0	31.818181818181817
A01	1	205	1	121.26361496374011	1459	1.0	21.468926553672315
A01	1	206	2	195.33653791993856	1698	0.0	0.0
A01	1	207	1	112.74952322244644	1005	2.0	38.028169014084504
A01	1	208	3	195.18806743249297	1257	1.0	20.121951219512194
A01	1	209	0	111.0735029168427	1245	0.0	0.0
A01	1	210	4	109.86788754165173	1196	2.0	30.379746835443036
A01	1	211	6	108.23262389749289	1037	3.0	40.84507042253521
A01	1	212	0	121.81242114305496	1362	1.0	20.73170731707317
A01	1	213	5	114.88874654471874	1427	1.0	20.0
A01	1	214	1	117.68830402195454	1326	0.0	0.0
A01	1	215	1	127.64953092858195	1164	3.0	42.67515923566879
A01	1	216	0	110.95533694699407	1195	1.0	29.62962962962963
A01	1	217	1	181.6814833767712	1433	3.0	43.85964912280702
A01	1	218	1	227.61455729603767	1347	4.0	66.66666666666667
A01	1	219	1	119.23552307114005	1422	1.0	12.5
A01	1	220	4	210.45737413689494	1695	2.0	33.15217391304348
A01	1	221	1	196.09633036330342	1738	2.0	29.533678756476682
A01	1	222	2	153.84048233181238	1557	2.0	20.224719101123597
A01	1	223	2	113.45398652553558	1316	2.0	49.12280701754386
A01	1	224	3	107.21277186274529	1481	0.0	0.0
A01	1	225	9	115.51827290654182	1169	1.0	13.580246913580247
A01	1	226	1	164.0373543165624	1545	1.0	22.099447513812155
A01	1	227	4	153.42809205129743	1703	1.0	7.8125
A01	1	228	0	112.50305945053697	1234	2.0	21.875
A01	1	229	0	118.26816219836473	735	3.0	80.0
A01	1	230	0	120.08673264831305	1030	3.0	60.283687943262414
A01	1	231	0	124.64267978072166	857	4.0	84.39716312056737
A01	1	232	5	114.57584511116147	919	1.0	41.30434782608695
A01	1	233	0	236.36888704448938	1708	3.0	50.0
A01	1	234	1	124.22856505215168	1238	3.0	56.707317073170735
A01	1	235	1	118.30821699649096	1264	2.0	55.625
A01	1	236	2	117.467933177948	1178	1.0	18.78787878787879
A01	1	237	1	120.2041657269001	788	3.0	65.89147286821705
A01	1	238	2	131.24081775546074	694	2.0	42.3728813559322
A01	1	239	4	177.6113071553409	1527	0.0	1.1235955056179776
A01	1	240	1	116.01522850990295	1245	1.0	21.11801242236025
A01	1	241	2	119.46996276453137	1099	3.0	45.57823129251701
A01	1	242	1	120.0791333578527	1174	1.0	27.32919254658385
A01	1	243	2	124.73273833468556	1113	2.0	44.8051948051948
A01	1	244	1	113.3898528330028	1046	4.0	72.15189873417721
A01	1	245	1	114.36334793642163	1125	3.0	42.0
A01	1	246	2	118.36435524001718	1208	3.0	45.45454545454545
A01	1	247	1	225.34715824574232	1780	4.0	57.7319587628866
A01	1	248	1	122.69788671284914	1047	3.0	65.54054054054055
A01	1	249	3	113.05508525669575	1308	1.0	22.023809523809526
A01	1	250	0	113.84521260857582	1044	4.0	82.78145695364239
A01	1	251	0	120.13420320302248	1135	4.0	82.27848101265823
A01	1	252	1	133.34824146330357	1456	2.0	44.680851063829785
A01	1	253	2	123.35384140536189	1133	1.0	21.62162162162162
A01	1	254	0	123.61255808547139	846	3.0	82.22222222222223
A01	1	255	2	240.86875727772713	1955	3.0	32.71028037383178
A01	1	256	4	295.1258870437741	1839	1.0	17.22488038277512
A01	1	257	6	209.00648519024253	1820	0.0	0.0
A01	1	258	2	136.68484015017748	820	2.0	71.64179104477611
A01	1	259	1	120.94932487979531	970	3.0	56.94444444444444
A01	1	260	1	124.60708023235202	1145	1.0	11.18421052631579
A01	1	261	0	122.08021686971188	1007	4.0	65.75342465753425
A01	1	262	2	191.66775023937225	1513	3.0	26.589595375722542
A01	1	263	2	119.13759068399668	966	3.0	41.726618705035975
A01	1	264	0	115.77050438895822	1034	4.0	69.33333333333333
A01	1	265	1	111.07910286262631	1048	4.0	57.41935483870968
A01	1	266	0	120.22722213342786	923	3.0	70.66666666666667
A01	1	267	1	115.38761000707746	1139	2.0	32.23684210526316
A01	1	268	0	114.74158856645226	1092	5.0	76.62337662337663
A01	1	269	1	124.01571694016457	1134	3.0	53.28947368421053
A01	1	270	1	112.222476772964	1105	3.0	64.55696202531645
A01	1	271	1	121.7946899458766	1085	2.0	46.97986577181208
A01	1	272	3	266.2899518162012	1162	0.0	1.2903225806451613
A01	1	273	7	110.14738689735532	1364	1.0	12.209302325581396
A01	1	274	0	113.32919842749834	1100	1.0	24.516129032258064
A01	1	275	5	246.81194756180048	1136	4.0	52.121212121212125
A01	1	276	1	114.10643178969622	1119	2.0	44.8051948051948
A01	1	277	2	114.32982389628887	1204	2.0	45.16129032258065
A01	1	278	3	116.64640285819769	1185	1.0	24.550898203592816
A01	1	279	2	127.82012676075101	1338	4.0	61.07784431137725
A01	1	280	6	100.5327384583652	1418	3.0	34.13461538461539
A01	1	281	0	110.2034487053752	878	3.0	75.69444444444444
A01	1	282	1	131.82723751664162	979	3.0	67.88321167883211
A01	1	283	0	117.9113298766315	993	2.0	47.916666666666664
A01	1	284	2	117.34743295237422	990	3.0	60.563380281690144
A01	1	285	0	125.74801237881184	974	5.0	100.0
A01	1	286	1	112.44002451375127	919	4.0	89.04109589041096
A01	1	287	2	248.98089579492807	1964	2.0	28.35820895522388
A01	1	288	8	125.18829638510942	648	4.0	72.32142857142857
A01	1	289	1	125.17608933523297	1129	3.0	30.263157894736842
A01	1	290	0	126.3270006403327	1142	3.0	66.66666666666667
A01	1	291	1	131.958922855556	969	5.0	92.41379310344827
A01	1	292	2	112.77531117200851	1403	2.0	7.647058823529412
A01	1	293	0	128.72530721127987	992	3.0	53.37837837837838
A01	1	294	0	112.15756484121084	917	5.0	100.0
A01	1	295	2	115.89950420334935	986	3.0	51.388888888888886
A01	1	296	3	104.21197834610939	1389	2.0	40.83769633507853
A01	1	297	1	106.58928836882114	1255	2.0	51.5527950310559
A01	1	298	1	122.56911582499743	1033	3.0	52.73972602739726
A01	1	299	3	258.59166856482625	1506	1.0	26.589595375722542
A01	1	300	1	128.5005112029612	1153	2.0	56.41025641025641
A01	1	301	0	121.11145214363933	1109	1.0	22.580645161290324
A01	1	302	5	223.00952169299126	1412	0.0	0.0
A01	1	303	0	111.21536599099636	1176	3.0	69.75308641975309
A01	1	304	2	115.09645238146186	1212	3.0	50.64102564102564
A01	1	305	2	118.52881670370698	877	2.0	30.656934306569344
A01	1	306	2	116.26582750305533	1045	1.0	9.027777777777779
A01	1	307	3	128.31511390954256	662	4.0	81.9672131147541
A01	1	308	4	159.0950333699584	1395	4.0	60.97560975609756
A01	1	309	2	124.70635534822941	981	4.0	68.57142857142857
A01	1	310	2	119.18675511702895	1196	0.0	0.0
A01	1	311	0	120.41676984727383	841	2.0	32.16783216783217
A01	1	312	4	186.0027011334896	1562	2.0	26.136363636363637
A01	1	313	2	126.56081484630704	1176	4.0	64.19753086419753
A01	1	314	1	127.00914024189115	1084	4.0	77.77777777777777
A01	1	315	1	118.87519663572311	987	4.0	68.53146853146853
A01	1	316	2	109.27229729667306	1113	3.0	46.58385093167702
A01	1	317	0	113.82247653603554	1035	3.0	55.47945205479452
A01	1	318	1	137.46857427433133	1506	2.0	43.57541899441341
A01	1	319	1	233.73894876241684	1386	4.0	58.68263473053892
A01	1	320	1	129.693156324327	1203	4.0	87.66233766233766
A01	1	321	2	111.1996033154428	1051	1.0	26.53061224489796
A01	1	322	3	125.33960497006774	1529	0.0	0.0
A01	1	323	1	126.46266882494092	874	3.0	51.824817518248175
A01	1	324	0	119.49628445506096	1114	2.0	31.16883116883117
A01	1	325	4	109.37335789203644	1259	3.0	39.50617283950617
A01	1	326	2	121.15545905008912	1192	2.0	32.467532467532465
A01	1	327	1	123.00192276760936	1275	3.0	42.857142857142854
A01	1	328	3	120.80569153279066	924	1.0	19.565217391304348
A01	1	329	3	293.25784695893526	1173	2.0	36.075949367088604
A01	1	330	1	156.9743649251759	1320	4.0	67.46987951807229
A01	1	331	1	127.2792707234621	993	4.0	68.05555555555556
A01	1	332	1	127.44081787392497	1120	3.0	53.333333333333336
A01	1	333	3	207.47328919544816	1489	3.0	55.11363636363637
A01	1	334	1	129.33542385697365	1148	1.0	7.594936708860759
A01	1	335	1	120.47397574409842	1156	2.0	45.45454545454545
A01	1	336	0	121.11615177989006	1084	3.0	75.0
A01	1	337	1	224.57750816643238	1455	4.0	75.88235294117646
A01	1	338	4	115.48683918267488	1218	2.0	37.735849056603776
A01	1	339	4	222.0518807992339	1616	1.0	19.88950276243094
A01	1	340	0	213.7953767441213	1738	3.0	51.06382978723404
A01	1	341	1	122.11624322086573	844	3.0	62.30769230769231
A01	1	342	2	115.94479282200336	853	2.0	54.47761194029851
A01	1	343	0	115.9432670623064	1007	3.0	44.05594405594405
A01	1	344	2	125.66846724227071	917	2.0	51.470588235294116
A01	1	345	0	119.11975312232971	1249	2.0	36.024844720496894
A01	1	346	1	125.46759755909443	1266	3.0	58.38509316770186
A01	1	347	3	70.77384616434574	667	1.0	16.949152542372882
A01	1	348	1	111.68603045865893	957	3.0	57.82312925170068
A01	1	349	3	177.0154573507607	1706	1.0	9.042553191489361
A01	1	350	2	124.01881458237767	1301	2.0	32.22222222222222
A01	1	351	0	107.48346697166562	891	2.0	33.098591549295776
A01	1	352	2	126.3552606292069	1093	1.0	5.405405405405405
A01	1	353	3	116.60236527770758	1150	3.0	42.94871794871795
A01	1	354	2	259.9729612991214	1681	4.0	69.84126984126983
A01	1	355	4	127.71139085665345	1239	3.0	62.893081761006286
A01	1	356	4	196.19618520513177	1415	5.0	79.76878612716763
A01	1	357	4	149.9073475152254	1600	1.0	20.11173184357542
A01	1	358	4	230.59244717657566	1561	3.0	61.5819209039548
A01	1	359	2	117.52175181731582	1088	3.0	49.673202614379086
A01	1	360	3	223.1108569316566	1822	1.0	13.989637305699482
A01	1	361	1	116.13696507364511	886	2.0	56.390977443609025
A01	1	362	6	122.57959866896272	1003	2.0	56.25
A01	1	363	3	103.27991158887744	1103	1.0	6.410256410256411
A01	1	364	2	126.71696054935455	932	1.0	30.215827338129497
A01	1	365	2	116.83706435933709	1028	3.0	64.59627329192547
A01	1	366	0	188.01042207702994	1586	2.0	35.51912568306011
A01	1	367	1	126.84988187998533	906	2.0	46.808510638297875
A01	1	368	0	111.94865345954895	812	4.0	72.51908396946565
A01	1	369	6	244.94633451104164	2191	2.0	22.22222222222222
A01	1	370	2	111.6216984577477	1319	3.0	25.88235294117647
A01	1	371	1	117.88336021453142	1274	2.0	22.699386503067483
A01	1	372	1	181.45578713715076	1791	1.0	23.195876288659793
A01	1	373	3	199.38051437214017	1494	2.0	42.52873563218391
A01	1	374	0	128.8960402905941	1145	2.0	48.38709677419355
A01	1	375	1	128.60164817422628	975	3.0	76.7605633802817
A01	1	376	14	116.6435341835022	1618	1.0	15.228426395939087
A01	1	377	0	128.65952552109957	1104	3.0	66.0
A01	1	378	2	111.43041125312448	1010	2.0	43.05555555555556
A01	1	379	1	121.20773634687066	1194	2.0	47.64705882352941
A01	1	380	3	118.83315801247954	1258	1.0	14.012738853503185
A01	1	381	1	119.02368209138513	1171	3.0	61.392405063291136
A01	1	382	0	110.8630808070302	992	2.0	45.774647887323944
A01	1	383	5	116.7197225317359	1239	2.0	36.477987421383645
A01	1	384	0	182.83604192361236	1630	3.0	60.869565217391305
A01	1	385	1	115.73063261061907	1055	2.0	30.405405405405407
A01	1	386	0	117.82340750470757	1046	3.0	55.55555555555556
A01	1	387	1	124.80907931923866	1233	1.0	21.29032258064516
A01	1	388	0	122.89387352764606	1191	4.0	56.962025316455694
A01	1	389	1	128.3674678839743	1225	1.0	20.512820512820515
A01	1	390	0	122.09742899611592	1102	2.0	55.033557046979865
A01	1	391	3	228.04048212990165	1495	2.0	46.927374301675975
A01	1	392	0	116.37381552159786	1044	3.0	44.52054794520548
A01	1	393	3	190.86222637444735	1579	3.0	55.19125683060109
A01	1	394	0	123.20692762732506	1195	2.0	55.69620253164557
A01	1	395	5	115.69663545116782	1408	0.0	0.0
A01	1	396	0	116.7954376526177	1148	2.0	31.788079470198674
A01	1	397	5	111.48082725331187	1320	0.0	0.0
A01	1	398	3	101.0412300042808	1261	0.0	0.0
A01	1	399	0	109.26323355734348	1198	1.0	19.745222929936304
A01	1	400	0	237.15577979758382	1534	2.0	51.91256830601093
A01	1	401	0	120.20837737619877	916	4.0	88.32116788321167
A01	1	402	3	115.95310920104384	1103	2.0	34.59119496855346
A01	1	403	0	118.27135133743286	908	5.0	100.0
A01	1	404	1	120.66829937323928	1282	4.0	57.98816568047337
A01	1	405	3	149.18762500584126	1392	3.0	55.172413793103445
A01	1	406	3	125.32521559298038	1251	1.0	15.822784810126583
A01	1	407	1	247.6863814368844	2084	0.0	0.0
A01	1	408	3	189.06233325973153	1436	2.0	52.906976744186046
A01	1	409	4	115.25375765189528	1250	1.0	16.149068322981368
A01	1	410	0	107.01116970553994	1170	0.0	0.0
A01	1	411	1	120.04130616039038	974	4.0	90.06622516556291
A01	1	412	0	119.58355086296797	917	5.0	98.6013986013986
A01	1	413	1	113.3910126760602	974	2.0	25.333333333333332
A01	1	414	2	116.17401408031583	874	2.0	47.72727272727273
A01	1	415	3	124.41776156798005	1167	2.0	28.94736842105263
A01	1	416	2	112.4608224183321	1079	4.0	44.0
A01	1	417	3	113.14216838032007	1083	3.0	55.483870967741936
A01	1	418	3	119.30466166883707	1080	3.0	66.44295302013423
A01	1	419	3	113.01652569696307	1068	2.0	55.76923076923077
A01	1	420	0	117.44405275955796	1073	4.0	82.43243243243244
A01	1	421	1	107.81948592886329	1315	0.0	0.0
A01	1	422	1	86.8212863765657	941	2.0	34.04255319148936
A01	1	423	2	114.4450905174017	1144	2.0	39.49044585987261
A01	1	424	4	110.16816973313689	1153	3.0	55.0
A01	1	425	3	246.81701405346394	1607	2.0	28.089887640449437
A01	1	426	1	115.75214795395732	1281	2.0	48.75
A01	1	427	5	128.302739135921	1238	1.0	16.770186335403725
A01	1	428	8	253.10563817620277	1744	0.0	0.0
A01	1	429	1	112.37166400626302	1437	0.0	0.0
A01	1	430	1	224.27301459014416	1495	2.0	42.61363636363637
A01	1	431	1	128.16638426110148	1022	2.0	35.714285714285715
A01	1	432	3	115.24516679346561	1389	0.0	0.0
A01	1	433	4	129.41991312801838	1157	3.0	56.29139072847682
A01	1	434	1	121.81738016754389	1076	2.0	29.054054054054053
A01	1	435	1	123.47541021928191	863	2.0	61.029411764705884
A01	1	436	4	113.75576417893171	1312	0.0	0.0
A01	1	437	3	121.04977513849735	1424	0.0	0.0
A01	1	438	0	121.2762953042984	991	2.0	55.47945205479452
A01	1	439	1	241.76090625673532	1397	1.0	37.35632183908046
A01	1	440	1	244.50897993147373	1391	4.0	65.88235294117646
A01	1	441	4	118.97608928009868	1434	1.0	26.630434782608695
A01	1	442	0	222.76621662080288	1241	2.0	34.61538461538461
A01	1	443	4	115.02858041971922	1122	0.0	0.0
A01	1	444	1	132.87368582561612	1013	4.0	80.13698630136986
A01	1	445	7	165.9573207013309	1627	3.0	32.417582417582416
A01	1	446	1	128.63456160202622	1085	3.0	82.06896551724138
A01	1	447	1	134.9787135720253	879	3.0	98.6013986013986
A01	1	448	0	127.08290240168571	833	3.0	76.11940298507463
A01	1	449	2	117.88252068310976	720	2.0	73.98373983739837
A01	1	450	1	133.54785983636975	836	4.0	93.7984496124031
A01	1	451	4	101.60701918229461	1264	1.0	0.0
A01	1	452	1	128.5408103466034	1148	2.0	31.818181818181817
A01	1	453	3	246.7945523634553	1310	4.0	81.06508875739645
A01	1	454	0	117.09687964618206	868	2.0	44.75524475524475
A01	1	455	1	228.4843214303255	1633	2.0	42.22222222222222
A01	1	456	28	261.9010603427887	1085	2.0	39.49044585987261
A01	1	457	2	120.49764260277152	1202	2.0	50.943396226415096
A01	1	458	1	124.34316020086408	1059	2.0	39.04109589041096
A01	1	459	2	117.51830339804292	1486	0.0	0.0
A01	1	460	3	127.17264059558511	1021	2.0	34.26573426573427
A01	1	461	0	134.2575723156333	1170	2.0	30.128205128205128
A01	1	462	3	208.76697969809175	1532	0.0	0.0
A01	1	463	1	122.80344851315022	1055	3.0	67.56756756756756
A01	1	464	1	247.38123164698482	1707	3.0	56.56565656565657
A01	1	465	2	126.77730996906757	1014	3.0	54.10958904109589
A01	1	466	2	171.19145514816046	1266	0.0	0.0
A01	1	467	1	122.38857109844685	1265	3.0	52.4390243902439
A01	1	468	5	115.07808057963848	1148	1.0	3.2467532467532467
A01	1	469	1	124.18384082615376	1057	5.0	63.08724832214765
A01	1	470	2	117.57561606541276	956	2.0	39.436619718309856
A01	1	471	0	116.00451672822237	1108	3.0	68.26347305389221
A01	1	472	1	119.26660590618849	980	1.0	33.80281690140845
A01	1	473	0	122.05325407162309	760	3.0	66.66666666666667
A01	1	474	1	212.94274820759892	1532	1.0	24.858757062146893
A01	1	475	0	125.70426507294178	1152	3.0	69.4267515923567
A01	1	476	0	116.56401949748397	1102	3.0	42.94871794871795
A01	1	477	0	101.15016417950392	1274	2.0	0.0
A01	1	478	1	114.30458541586995	950	5.0	80.26315789473684
A01	1	479	0	47.01141383126378	462	3.0	100.0
A01	1	480	1	122.1509116590023	775	2.0	62.60162601626016
A01	1	481	1	127.14235133305192	643	2.0	64.03508771929825
A01	1	482	1	120.31564840301871	1072	2.0	11.486486486486486
A01	1	483	8	117.88296343013644	1397	0.0	0.0
A01	1	484	3	120.5203327536583	1130	2.0	30.92105263157895
A01	1	485	0	233.58445120230317	1457	3.0	66.86046511627907
A01	1	486	1	98.33855191618204	923	2.0	51.773049645390074
A01	1	487	9	210.74610525369644	1730	0.0	0.0
A01	1	488	3	117.2133670002222	1323	0.0	0.0
A01	1	489	2	72.38773176446557	690	2.0	67.47967479674797
A01	1	490	1	61.338643588125706	532	3.0	82.6923076923077
A01	1	491	3	563.6534216329455	2007	2.0	35.922330097087375
A01	1	492	18	223.41712076216936	1265	0.0	0.0
A01	1	493	0	115.55071347951889	1193	1.0	25.0
A01	1	494	1	475.280979398638	2729	5.0	43.884892086330936
A01	1	495	8	116.82842767238617	1522	0.0	0.0
A01	1	496	1	123.49460601061583	1189	3.0	61.78343949044586
A01	1	497	3	490.106630384922	2730	4.0	37.54646840148699
A01	1	498	0	121.84074167907238	948	4.0	79.02097902097903
A01	1	499	0	53.88070508465171	483	3.0	84.31372549019608
A01	1	500	0	109.37749297916889	699	3.0	70.96774193548387
A01	1	501	0	99.63779665902257	1363	0.0	0.0
A01	1	502	2	124.54450299590826	958	4.0	84.28571428571429
A01	1	503	9	120.38036175444722	1414	0.0	0.0
A01	1	504	2	119.6023959480226	1067	2.0	36.486486486486484
A01	1	505	0	176.76432455703616	1382	3.0	47.36842105263158
A01	1	506	0	170.4433356821537	767	5.0	100.0
A01	1	507	3	122.4989396519959	1045	4.0	79.60526315789474
A01	1	508	0	120.7130846530199	896	4.0	98.55072463768116
A01	1	509	0	119.27537979930639	1174	1.0	23.026315789473685
A01	1	510	4	121.19394207000732	1111	2.0	34.177215189873415
A01	1	511	6	127.50136575847864	1275	1.0	22.981366459627328
A01	1	512	0	131.97618078440428	1094	2.0	38.81578947368421
A01	1	513	2	110.41120028868318	1211	0.0	0.0
A01	1	514	4	133.0735486149788	1319	4.0	71.26436781609195
A01	1	515	5	102.93826197460294	1189	0.0	0.0
A01	1	516	2	118.40451677143574	1251	2.0	43.90243902439025
A01	1	517	1	130.2397958561778	1146	4.0	57.05128205128205
A01	1	518	2	250.66163121908903	1200	5.0	90.3030303030303
A01	1	519	1	118.69011992961168	792	4.0	91.91176470588235
A01	1	520	1	121.16035692766309	1031	3.0	79.60526315789474
A01	1	521	0	125.11747929826379	939	3.0	57.2463768115942
A01	1	522	4	206.77700468152761	1269	2.0	65.06024096385542
A01	1	523	0	125.69126437604427	875	2.0	64.4927536231884
A01	1	524	1	118.16931412369013	1027	4.0	57.04225352112676
A01	1	525	2	219.500664036721	1796	1.0	19.270833333333332
A01	1	526	5	135.18080443888903	1421	3.0	48.5207100591716
A01	1	527	0	118.51870001852512	1319	2.0	20.496894409937887
A01	1	528	0	104.02427716553211	1340	1.0	21.951219512195124
A01	1	529	4	193.96701019257307	1604	2.0	36.702127659574465
A01	1	530	0	127.82186622917652	930	3.0	54.225352112676056
A01	1	531	5	242.8425118662417	1678	3.0	62.234042553191486
A01	1	532	1	117.53820110112429	1026	1.0	21.768707482993197
A01	1	533	0	121.95974675938487	976	4.0	84.86842105263158
A01	1	534	1	121.48757146298885	992	3.0	72.66187050359713
A01	1	535	4	253.12030213698745	1482	3.0	41.37931034482759
A01	1	536	1	111.51873052492738	1101	1.0	26.582278481012658
A01	1	537	4	120.62369755655527	1618	0.0	0.0
A01	1	538	1	125.24132151901722	1224	3.0	47.16981132075472
A01	1	539	2	130.03054854273796	1052	4.0	69.12751677852349
A01	1	540	1	120.69883272051811	1055	3.0	63.1578947368421
A01	1	541	0	113.22558951750398	1161	3.0	63.69047619047619
A01	1	542	21	246.55895334854722	888	1.0	15.942028985507246
A01	1	543	1	105.93257040530443	1066	1.0	25.34246575342466
A01	1	544	0	126.36217306181788	992	3.0	60.13513513513514
A01	1	545	1	118.47930109128356	1163	1.0	21.153846153846153
A01	1	546	1	124.9335775822401	978	2.0	73.64864864864865
A01	1	547	3	128.43150996044278	1234	2.0	52.79503105590062
A01	1	548	1	123.34059679508209	1019	2.0	46.25850340136054
A01	1	549	0	121.98358140140772	950	3.0	60.95890410958904
A01	1	550	0	118.6553751938045	1355	2.0	29.41176470588235
A01	1	551	0	121.39273653179407	1097	4.0	87.5
A01	1	552	0	119.64628072082996	992	3.0	57.34265734265734
A01	1	553	2	120.33661404624581	965	3.0	58.57142857142857
A01	1	554	3	117.48511494323611	1022	2.0	45.89041095890411
A01	1	555	0	115.44885962456465	1089	1.0	21.232876712328768
A01	1	556	1	129.69155422225595	1135	4.0	67.72151898734177
A01	1	557	0	130.40737039223313	1008	2.0	61.333333333333336
A01	1	558	0	116.77329687029123	995	3.0	37.414965986394556
A01	1	559	1	115.70141148939729	854	3.0	92.80575539568345
A01	1	560	1	238.41812785714865	1865	3.0	33.46938775510204
A01	1	561	1	120.1860533207655	862	4.0	65.18518518518519
A01	1	562	1	87.79462899640203	1408	0.0	0.0
A01	1	563	1	107.6780805401504	1157	2.0	48.68421052631579
A01	1	564	2	120.49930581450462	962	4.0	90.96774193548387
A01	1	565	1	118.09855804592371	888	2.0	59.71223021582734
A01	1	566	3	119.26173807308078	1288	3.0	53.459119496855344
A01	1	567	2	171.55022513121367	1511	3.0	56.81818181818182
A01	1	568	1	206.84873754903674	1285	2.0	38.65030674846626
A01	1	569	2	122.47689020633698	1099	3.0	55.10204081632653
A01	1	570	2	110.77978204935789	1224	2.0	48.717948717948715
A01	1	571	2	190.73015911132097	1141	4.0	86.58536585365853
A01	1	572	1	125.12526151910424	952	3.0	48.611111111111114
A01	1	573	3	124.08378744497895	1142	3.0	45.39473684210526
A01	1	574	0	126.30571456998587	1127	5.0	92.45283018867924
A01	1	575	2	118.69759679585695	1024	0.0	0.0
A01	1	576	1	238.8826734907925	1570	2.0	46.36871508379888
A01	1	577	1	117.84580762684345	1064	3.0	63.758389261744966
A01	1	578	0	119.21327543258667	926	4.0	64.74820143884892
A01	1	579	2	112.51351194828749	854	3.0	76.81159420289855
A01	1	580	2	108.41042206436396	1407	0.0	0.0
A01	1	581	0	213.30644711107016	1490	0.0	0.0
A01	1	582	0	125.05593952536583	820	4.0	97.77777777777777
A01	1	583	0	120.34076441824436	860	4.0	76.86567164179104
A01	1	584	0	119.6340886503458	822	4.0	100.0
A01	1	585	0	163.72579539567232	1182	3.0	47.74193548387097
A01	1	586	2	120.92549018934369	987	2.0	57.534246575342465
A01	1	587	0	121.10946829617023	1117	2.0	37.9746835443038
A01	1	588	1	123.63855966925621	1184	1.0	21.73913043478261
A01	1	589	2	125.50849166885018	1128	4.0	48.05194805194805
A01	1	590	1	117.54862289875746	1070	4.0	84.10596026490066
A01	1	591	2	112.6839552782476	1294	2.0	40.993788819875775
A01	1	592	0	128.04994274303317	1062	3.0	70.66666666666667
A01	1	593	0	117.80886540934443	775	2.0	62.96296296296296
A01	1	594	3	210.07649368792772	1722	2.0	36.36363636363637
A01	1	595	0	120.99873358383775	1014	5.0	95.91836734693878
A01	1	596	3	122.9620205834508	1092	4.0	60.810810810810814
A01	1	597	0	121.43805612251163	1079	4.0	63.013698630136986
A01	1	598	0	202.65276587754488	1343	5.0	82.42424242424242
A01	1	599	0	115.39415592327714	1132	4.0	77.33333333333333
A01	1	600	3	123.19055478647351	1286	1.0	9.375
A01	1	601	1	120.40311305969954	963	3.0	70.28985507246377
A01	1	602	4	224.60257920622826	1781	1.0	15.873015873015873
A01	1	603	3	115.17270166426897	937	3.0	76.02739726027397
A01	1	604	2	203.8789656497538	1790	1.0	7.216494845360825
A01	1	605	0	121.54268728196621	1025	4.0	60.526315789473685
A01	1	606	1	179.98199452459812	1593	2.0	23.333333333333332
A01	1	607	0	121.46108201891184	929	3.0	80.1418439716312
A01	1	608	1	121.50299843028188	1216	4.0	84.70588235294117
A01	1	609	2	133.57042818516493	1467	1.0	1.1494252873563218
A01	1	610	1	120.78851019218564	1124	4.0	87.11656441717791
A01	1	611	3	118.73934542387724	1274	0.0	0.0
A01	1	612	0	112.29103540629148	1153	3.0	60.38961038961039
A01	1	613	0	114.62168306857347	914	4.0	83.21678321678321
A01	1	614	0	110.75017946586013	1269	3.0	35.58282208588957
A01	1	615	4	226.86587362736464	1742	1.0	12.903225806451612
A01	1	616	5	112.23315791413188	1460	0.0	0.0
A01	1	617	0	119.15254462882876	919	5.0	79.71014492753623
A01	1	618	0	120.04405270889401	1009	3.0	66.90140845070422
A01	1	619	2	237.33673641458154	2164	3.0	33.7962962962963
A01	1	620	1	114.40814857929945	1438	0.0	0.0
A01	1	621	1	120.32851151749492	1224	2.0	29.11392405063291
A01	1	622	3	117.20686665549874	1192	1.0	31.875
A01	1	623	0	112.71860850974917	1165	2.0	44.0251572327044
A01	1	624	0	118.34677671268582	1151	2.0	23.89937106918239
A01	1	625	0	113.59397279471159	1188	3.0	57.83132530120482
A01	1	626	3	119.68438240885735	1538	0.0	0.0
A01	1	627	1	118.09720014035702	945	3.0	71.32352941176471
A01	1	628	1	115.47570018097758	1494	1.0	21.59090909090909
A01	1	629	3	112.68899067491293	1243	0.0	0.0
A01	1	630	6	113.39992385730147	1298	2.0	45.78313253012048
A01	1	631	1	112.471046064049	897	3.0	50.73529411764706
A01	1	632	0	51.453482925891876	421	4.0	86.45833333333333
A01	1	633	2	117.91372556239367	971	5.0	75.34246575342466
A01	1	634	0	102.56253930553794	1183	0.0	0.0
A01	1	635	0	118.65320860594511	1203	1.0	10.457516339869281
A01	1	636	3	73.16983292251825	592	4.0	96.72131147540983
A01	1	637	3	112.2935684658587	1005	2.0	40.27777777777778
A01	1	638	2	114.43317316100001	945	2.0	67.36111111111111
A01	1	639	0	200.42871745675802	1543	2.0	40.0
A01	1	640	2	184.92559702321887	1495	1.0	28.488372093023255
A01	1	641	2	206.04425136744976	1502	3.0	25.69832402234637
A01	1	642	5	113.75109497085214	1328	0.0	0.0
A01	1	643	1	122.09343108162284	1079	2.0	38.1578947368421
A01	1	644	1	119.20675997436047	710	5.0	100.0
A01	1	645	1	110.89726102352142	1339	2.0	18.181818181818183
A01	1	646	2	120.99868787825108	1075	1.0	41.40127388535032
A01	1	647	0	123.26134137809277	1238	2.0	43.037974683544306
A01	1	648	0	122.09629970788956	950	3.0	63.768115942028984
A01	1	649	2	117.42537586763501	1224	3.0	52.4390243902439
A01	1	650	0	120.0867476388812	1107	2.0	33.78378378378378
A01	1	651	0	118.47261789441109	910	4.0	97.14285714285714
A01	1	652	3	110.62179016321898	1087	1.0	18.91891891891892
A01	1	653	1	105.32892356440425	1420	0.0	0.0
A01	1	654	21	242.84150432050228	1107	1.0	21.568627450980394
A01	1	655	0	122.54273294657469	947	5.0	97.93103448275862
A01	1	656	0	103.09776466339827	1078	0.0	0.0
A01	1	657	1	113.32846570014954	1156	1.0	27.096774193548388
A01	1	658	1	122.86726174503565	970	4.0	86.42857142857143
A01	1	659	4	116.57590591162443	1164	1.0	16.233766233766232
A01	1	660	1	206.53046472370625	1275	4.0	91.13924050632912
A01	1	661	2	231.58747255802155	1726	1.0	18.32460732984293
A01	1	662	4	132.63158635050058	983	3.0	78.75
A01	1	663	0	116.39394220709801	1234	3.0	53.896103896103895
A01	1	664	2	173.32567334920168	1179	2.0	49.35064935064935
A01	1	665	0	106.3454794883728	733	4.0	90.69767441860465
A01	1	666	2	115.98889147117734	954	3.0	75.69444444444444
A01	1	667	2	118.6129092387855	1030	3.0	38.095238095238095
A01	1	668	13	253.01794469729066	1292	2.0	22.77777777777778
A01	1	669	3	161.36301227658987	1586	2.0	37.640449438202246
A01	1	670	2	113.16803247109056	1659	0.0	0.0
A01	1	671	2	122.22516221925616	1031	3.0	52.857142857142854
A01	1	672	3	114.462256886065	1443	1.0	16.571428571428573
A01	1	673	2	116.32367464900017	943	4.0	99.27536231884058
A01	1	674	2	114.982391230762	981	3.0	80.27210884353741
A01	1	675	4	239.2498055100441	1611	2.0	31.11111111111111
A01	1	676	3	100.61835685372353	1332	2.0	31.843575418994412
A01	1	677	3	118.12051587179303	1261	1.0	22.29299363057325
A01	1	678	0	111.6246433146298	1266	2.0	52.325581395348834
A01	1	679	0	110.88480980694294	958	2.0	64.38356164383562
A01	1	680	1	120.11902031302452	973	4.0	49.65986394557823
A01	1	681	0	107.72271312773228	1551	0.0	0.0
A01	1	682	4	113.85404757037759	1175	3.0	65.85365853658537
A01	1	683	0	115.73653790354729	1073	3.0	63.758389261744966
A01	1	684	0	246.0430916249752	1932	4.0	70.64220183486239
A01	1	685	2	101.50580617412925	1404	0.0	0.0
A01	1	686	2	102.87763808295131	1167	1.0	8.80503144654088
A01	1	687	1	217.2225987315178	1645	3.0	59.895833333333336
A01	1	688	2	97.95046934112906	1351	1.0	18.7192118226601
A01	1	689	2	112.71375608071685	1195	2.0	41.77215189873418
A01	1	690	3	109.99154650047421	1354	2.0	30.232558139534884
A01	1	691	3	112.76545381173491	1262	3.0	80.23952095808383
A01	1	692	0	116.46701770275831	1077	2.0	40.78947368421053
A01	1	693	4	108.66330985352397	1329	2.0	33.93939393939394
A01	1	694	3	119.09361408650875	964	3.0	61.940298507462686
A01	1	695	3	115.53485944494605	1466	0.0	0.0
A01	1	696	2	120.89109648019075	1036	5.0	86.7132867132867
A01	1	697	3	112.41736494749784	1159	2.0	57.73809523809524
A01	1	698	0	119.93360817059875	1048	2.0	34.72222222222222
A01	1	699	1	123.84939346835017	1116	2.0	37.908496732026144
A01	1	700	0	99.71100949123502	1000	2.0	46.666666666666664
A01	1	701	2	112.09719998016953	1084	1.0	17.647058823529413
A01	1	702	0	103.70014499127865	1155	2.0	18.354430379746834
A01	1	703	5	113.35657293349504	1440	1.0	5.202312138728324
A01	1	704	1	112.03971940279007	1211	3.0	48.484848484848484
A01	1	705	3	96.4496378749609	1364	0.0	0.0
A01	1	706	1	111.80541710183024	1126	0.0	0.0
A01	1	707	6	116.23300543799996	1406	2.0	28.24858757062147
A01	1	708	11	247.0463874153793	1584	1.0	3.1746031746031744
A01	1	709	2	123.20080878213048	1145	3.0	78.65853658536585
A01	1	710	2	102.48621358722448	1305	1.0	9.202453987730062
A01	1	711	0	114.81875334307551	1191	3.0	61.49068322981366
A01	1	712	0	110.50484490022063	1074	3.0	33.333333333333336
A01	1	713	1	122.30209819972515	1270	4.0	67.05882352941177
A01	1	714	0	113.97080971673131	1108	0.0	0.0
A01	1	715	0	119.90582149848342	1147	4.0	66.23376623376623
A01	1	716	1	230.3934847675264	1773	2.0	43.523316062176164
A01	1	717	3	235.16685762256384	1959	1.0	22.325581395348838
A01	1	718	3	105.45725209265947	980	4.0	64.53900709219859
A01	1	719	4	116.73785004392266	1224	2.0	33.75
A01	1	720	0	123.6529336757958	1164	3.0	76.1006289308176
A01	1	721	1	103.43921574577689	1310	1.0	11.428571428571429
A01	1	722	3	120.96308862790465	1292	2.0	29.26829268292683
A01	1	723	2	103.81496919691563	623	2.0	45.535714285714285
A01	1	724	0	118.93119713664055	963	2.0	61.111111111111114
A01	1	725	1	202.76343940198421	1796	2.0	27.083333333333332
A01	1	726	2	126.42916014790535	1238	3.0	55.55555555555556
A01	1	727	1	118.55693916976452	860	3.0	62.01550387596899
A01	1	728	2	112.51952405273914	1329	1.0	23.121387283236995
A01	1	729	0	117.59676514565945	1201	2.0	20.12987012987013
A01	1	730	2	184.1339133642614	1834	1.0	13.559322033898304
A01	1	731	1	103.30722512304783	1201	0.0	0.0
A01	1	732	5	100.95053040608764	1170	3.0	46.74556213017752
A01	1	733	1	124.47003901004791	1063	3.0	78.06451612903226
A01	1	734	1	117.63166250661016	1115	2.0	17.94871794871795
A01	1	735	1	115.21860091388226	1211	1.0	19.01840490797546
A01	1	736	4	94.14254983514547	1319	1.0	18.023255813953487
A01	1	737	0	109.91262683644891	1226	3.0	43.39622641509434
A01	1	738	2	148.87203796207905	1441	2.0	26.785714285714285
A01	1	739	2	194.24675397574902	1875	2.0	34.55497382198953
A01	1	740	1	123.56816978752613	768	4.0	95.3125
A01	1	741	4	116.03636219725013	1508	1.0	18.617021276595743
A01	1	742	0	118.70707261562347	996	4.0	68.53146853146853
A01	1	743	2	113.40415054559708	1111	1.0	13.245033112582782
A01	1	744	0	107.66080717742443	674	5.0	95.76271186440678
A01	1	745	0	100.86132612451911	1125	2.0	32.25806451612903
A01	1	746	4	113.17851539328694	1223	3.0	60.773480662983424
A01	1	747	2	236.67524244636297	1693	3.0	50.79365079365079
A01	1	748	1	217.3249108567834	1642	1.0	29.1005291005291
A01	1	749	0	112.7976501211524	1219	3.0	48.38709677419355
A01	1	750	3	117.6215763874352	1346	1.0	25.454545454545453
A01	1	751	0	141.56307330727577	1103	4.0	64.1891891891892
A01	1	752	1	106.63767463341355	1289	1.0	12.804878048780488
A01	1	753	1	120.99606332927942	906	3.0	81.69014084507042
A01	1	754	1	123.12167529016733	730	4.0	100.0
A01	1	755	0	116.30011460930109	1306	2.0	13.20754716981132
A01	1	756	5	101.89071499556303	666	1.0	57.93650793650794
A01	1	757	0	116.8578470647335	1122	3.0	64.375
A01	1	758	1	215.18509221449494	779	1.0	38.58267716535433
A01	1	759	3	114.3824066221714	1390	2.0	18.823529411764707
A01	1	760	1	117.58648047223687	1164	1.0	28.758169934640524
A01	1	761	3	181.77709639817476	1569	4.0	63.73626373626374
A01	1	762	0	106.54973693192005	1018	2.0	31.884057971014492
A01	1	763	12	132.10228122770786	923	3.0	54.34782608695652
A01	1	764	2	197.42920584976673	1817	3.0	39.89637305699482
A01	1	765	4	230.50547078624368	1618	3.0	49.729729729729726
A01	1	766	3	117.98216227442026	830	4.0	85.61151079136691
A01	1	767	1	105.7038988135755	1104	2.0	43.506493506493506
A01	1	768	1	110.30862913280725	1338	3.0	51.111111111111114
A01	1	769	4	222.00825522840023	1636	2.0	41.53005464480874
A01	1	770	4	332.33096804097295	2113	2.0	17.8743961352657
A01	1	771	4	114.66659068316221	1302	1.0	25.748502994011975
A01	1	772	0	104.1369497217238	952	2.0	23.880597014925375
A01	1	773	2	107.63572161272168	1141	0.0	0.0
A01	1	774	5	116.82653542980552	1105	2.0	33.54838709677419
A01	1	775	0	104.65066000074148	1126	3.0	46.0
A01	1	776	3	111.14551017060876	966	3.0	57.142857142857146
A01	1	777	2	110.99070738255978	1360	1.0	5.172413793103448
A01	1	778	2	118.15039295703173	1226	1.0	15.286624203821656
A01	1	779	1	114.67681403458118	1249	2.0	67.83625730994152
A01	1	780	2	117.32903046905994	1385	1.0	38.04347826086956
A01	1	781	0	107.05821342766285	949	3.0	71.52777777777777
A01	1	782	2	110.02163742855191	1090	2.0	30.51948051948052
A01	1	783	16	214.74131381511688	1135	1.0	25.641025641025642
A01	1	784	11	143.1758602373302	1459	0.0	0.0
A01	1	785	0	94.24892043694854	1246	1.0	37.19806763285024
A01	1	786	3	104.40825514495373	1035	4.0	83.89261744966443
A01	1	787	5	208.9167468212545	1747	2.0	52.577319587628864
A01	1	788	1	107.98408502340317	1274	1.0	6.097560975609756
A01	1	789	0	105.03714058548212	929	4.0	76.64233576642336
A01	1	790	0	105.54450289532542	749	4.0	97.45762711864407
A01	1	791	2	101.3443656489253	965	4.0	68.96551724137932
A01	1	792	4	103.83732364699244	1248	1.0	20.23121387283237
A01	1	793	4	111.28007944300771	1340	0.0	0.0
A01	1	794	1	106.13113578408957	849	5.0	94.8529411764706
A01	1	795	2	103.35504699498415	936	3.0	67.6056338028169
A01	1	796	1	103.73617178946733	950	3.0	64.23357664233576
A01	1	797	9	113.67241954803467	595	2.0	70.6896551724138
A01	1	798	4	319.5233539454639	2296	1.0	13.513513513513514
A01	1	799	0	105.46022752672434	886	6.0	92.95774647887323
A01	1	800	4	127.53585120290518	1217	1.0	42.94478527607362
A01	1	801	0	196.99243138730526	1488	3.0	35.42857142857143
A01	1	802	0	95.84036011993885	672	4.0	100.0
A01	1	803	10	117.11030754446983	640	2.0	77.8688524590164
A01	1	804	1	113.13687353953719	727	2.0	79.85611510791367
A01	1	805	0	171.95730543136597	1313	4.0	72.39263803680981
A01	1	806	0	102.92904547229409	799	3.0	95.45454545454545
A01	1	807	10	97.17489905655384	1464	0.0	0.0
A01	1	808	0	102.90786616504192	1052	3.0	36.42384105960265
A01	1	809	1	108.99061584472656	944	4.0	69.38775510204081
A01	1	810	1	202.79090566933155	1264	3.0	55.42168674698795
A01	1	811	1	103.76481281965971	901	2.0	50.74626865671642
A01	1	812	4	104.18219278007746	720	2.0	36.36363636363637
A01	1	813	2	107.80267049744725	928	3.0	61.702127659574465
A01	1	814	2	110.34297705441713	1076	2.0	45.6953642384106
A01	1	815	0	102.47339594364166	869	3.0	53.284671532846716
A01	1	816	6	102.8461129590869	1274	1.0	28.0
A01	1	817	2	108.37886629998684	964	3.0	75.177304964539
A01	1	818	1	106.28673238679767	968	1.0	16.89189189189189
A01	1	819	1	109.05877789109945	1267	2.0	29.746835443037973
A01	1	820	1	106.89378202334046	668	2.0	44.91525423728814
A01	1	821	0	100.3372549302876	936	2.0	24.137931034482758
A01	1	822	0	106.4653696641326	1115	2.0	40.0
A01	1	823	0	230.17212220281363	758	3.0	72.35772357723577
A01	1	824	1	106.17523470520973	1109	2.0	38.0
A01	1	825	0	212.40244169533253	1487	0.0	0.0
A01	1	826	1	107.27174801006913	1034	3.0	49.65034965034965
A01	1	827	2	103.53206699714065	1309	1.0	12.195121951219512
A01	1	828	1	105.43036547675729	1376	1.0	5.389221556886228
A01	1	829	22	212.90354758501053	889	1.0	25.735294117647058
A01	1	830	1	105.69680327922106	1028	1.0	30.612244897959183
A01	1	831	0	101.79926761612296	883	2.0	37.5
A01	1	832	2	101.81942483410239	834	1.0	19.37984496124031
A01	1	833	3	108.09787148237228	1175	4.0	66.66666666666667
A01	1	834	2	108.58574820682406	1323	1.0	11.585365853658537
A01	1	835	2	103.9993286728859	1322	2.0	37.8698224852071
A01	1	836	3	102.62000464648008	987	3.0	60.99290780141844
A01	1	837	0	105.16653702780604	1228	1.0	20.512820512820515
A01	1	838	3	104.12817588821054	1078	1.0	29.333333333333332
A01	1	839	0	100.24412896484137	1067	4.0	51.67785234899329
A01	1	840	1	105.44443437829614	960	3.0	56.33802816901409
A01	1	841	5	102.50751528888941	1313	0.0	0.0
A01	1	842	1	102.53392860665917	928	1.0	18.115942028985508
A01	1	843	3	103.76864271610975	992	2.0	46.57534246575342
A01	1	844	3	97.15077454596758	1071	1.0	31.41025641025641
A01	1	845	3	108.90374635905027	1292	1.0	26.54320987654321
A01	1	846	1	102.17476171627641	1185	2.0	23.870967741935484
A01	1	847	1	101.05561930686235	1171	2.0	31.125827814569536
A01	1	848	2	104.18979188799858	1153	1.0	9.146341463414634
A01	1	849	0	107.44582291692495	1044	1.0	20.56737588652482
A01	1	850	3	111.57801204547286	1044	2.0	27.027027027027028
A01	1	851	1	102.49994661659002	1084	3.0	43.91891891891892
A01	1	852	4	191.21504539251328	1241	2.0	61.07784431137725
A01	1	853	11	102.5763485468924	1117	2.0	27.1523178807947
A01	1	854	2	107.51114696636796	1026	4.0	72.29729729729729
A01	1	855	2	213.24931736662984	1602	3.0	47.82608695652174
A01	1	856	5	102.67914858087897	1337	0.0	0.0
A01	1	857	4	102.00787372887135	960	2.0	0.0
A01	1	858	0	107.80679024010897	1157	3.0	52.4390243902439
A01	1	859	0	132.97134357318282	807	2.0	55.46875
A01	1	860	1	101.63712523132563	1039	1.0	18.055555555555557
A01	1	861	1	110.07096987962723	1044	4.0	57.82312925170068
A01	1	862	3	95.64020761102438	1294	1.0	0.0
A01	1	863	1	234.88868557661772	1979	5.0	53.42465753424658
A01	1	864	2	104.23587406799197	1262	1.0	0.0
A01	1	865	0	106.15185786038637	960	5.0	60.869565217391305
A01	1	866	2	103.66471361368895	1044	2.0	22.972972972972972
A02	1	1	0	75.81156642362475	857	2.0	33.57664233576642
A02	1	2	3	82.05767905339599	1169	0.0	0.0
A02	1	3	0	72.68354329094291	1105	0.0	0.0
A02	1	4	2	79.42600151523948	1084	2.0	10.596026490066226
A02	1	5	0	79.52608540281653	1104	1.0	0.0
A02	1	6	0	76.78051430732012	821	2.0	43.7956204379562
A02	1	7	1	113.55403999611735	1410	1.0	10.465116279069768
A02	1	8	0	79.68226154893637	834	3.0	59.863945578231295
A02	1	9	2	83.04899690300226	1278	1.0	15.730337078651685
A02	1	10	0	88.74021525681019	1027	2.0	20.915032679738562
A02	1	11	5	86.85235371440649	1268	2.0	20.833333333333332
A02	1	12	0	51.75994513183832	779	3.0	22.282608695652176
A02	1	13	1	174.76665928587317	1781	0.0	0.0
A02	1	14	1	79.49231725558639	1218	1.0	25.454545454545453
A02	1	15	0	86.39072255417705	1183	1.0	23.529411764705884
A02	1	16	2	83.15574886649847	982	1.0	25.170068027210885
A02	1	17	1	87.8335241228342	954	2.0	29.285714285714285
A02	1	18	1	60.99044797569513	1023	1.0	3.3333333333333335
A02	1	19	3	86.2836194857955	1218	1.0	27.745664739884393
A02	1	20	1	85.6005798690021	1268	1.0	23.952095808383234
A02	1	21	0	40.938414588570595	652	2.0	63.84615384615385
A02	1	22	1	82.45210968330503	1139	1.0	25.78616352201258
A02	1	23	2	86.43404296040535	1020	2.0	50.67567567567568
A02	1	24	1	88.25941869989038	976	3.0	65.67164179104478
A02	1	25	2	80.97058069333434	1177	1.0	15.625
A02	1	26	1	86.7597772963345	1286	2.0	49.707602339181285
A02	1	27	0	75.5018997490406	1128	0.0	0.0
A02	1	28	0	84.37366297841072	929	1.0	17.91044776119403
A02	1	29	0	85.52849619463086	696	3.0	55.55555555555556
A02	1	30	0	84.45943400636315	970	3.0	58.94039735099338
A02	1	31	1	86.44719613716006	829	3.0	59.689922480620154
A02	1	32	0	88.74381637573242	1103	2.0	42.48366013071895
A02	1	33	0	28.55429932847619	496	1.0	62.264150943396224
A02	1	34	1	87.60961317643523	1047	1.0	17.94871794871795
A02	1	35	2	81.75748846679926	1012	0.0	0.0
A02	1	36	2	91.58829648420215	1176	2.0	51.94805194805195
A02	1	37	1	168.71435129269958	1747	0.0	0.0
A02	1	38	2	80.45189616829157	1069	2.0	39.02439024390244
A02	1	39	0	81.87019157409668	921	2.0	27.06766917293233
A02	1	40	3	154.95756479352713	1705	1.0	9.47867298578199
A02	1	41	1	60.52898467332125	750	3.0	45.52238805970149
A02	1	42	0	82.42507078871131	1159	1.0	16.9811320754717
A02	1	43	0	62.25922040641308	597	2.0	69.02654867256638
A02	1	44	3	91.28654923662543	987	4.0	79.73856209150327
A02	1	45	0	67.79661264270544	1053	0.0	0.0
A02	1	46	0	84.97186253592372	1092	1.0	28.104575163398692
A02	1	47	0	146.46533925831318	1390	2.0	60.0
A02	1	48	0	89.42038595303893	827	3.0	82.85714285714286
A02	1	49	0	87.30220504105091	744	4.0	83.33333333333333
A02	1	50	0	70.66956611350179	1000	3.0	41.566265060240966
A02	1	51	1	79.3460901118815	1040	2.0	41.21621621621622
A02	1	52	0	84.77366293221712	1015	1.0	26.71232876712329
A02	1	53	2	89.62369731813669	1006	1.0	25.657894736842106
A02	1	54	0	90.60766004398465	919	4.0	70.14925373134328
A02	1	55	2	86.62900738418102	1121	1.0	18.42105263157895
A02	1	56	5	167.2792249880731	1512	3.0	55.172413793103445
A02	1	57	0	85.36362262070179	932	1.0	32.608695652173914
A02	1	58	1	173.4689556211233	1801	4.0	39.285714285714285
A02	1	59	0	60.561669301241636	537	2.0	42.857142857142854
A02	1	60	1	83.37169466912746	821	4.0	89.31297709923665
A02	1	61	1	81.71032283827662	1160	0.0	0.0
A02	1	62	2	83.03253235667944	1185	2.0	29.651162790697676
A02	1	63	0	93.26108193397522	938	4.0	84.24657534246575
A02	1	64	0	83.80314347893	1103	1.0	17.333333333333332
A02	1	65	0	76.3581140562892	1201	0.0	0.0
A02	1	66	2	86.7456169091165	1180	0.0	0.0
A02	1	67	0	90.31038386747241	1074	1.0	19.736842105263158
A02	1	68	3	87.34126811102033	851	3.0	56.55172413793103
A02	1	69	3	85.97322047874331	1159	2.0	32.515337423312886
A02	1	70	0	92.01907382532954	944	3.0	50.34965034965035
A02	1	71	1	89.50357833877206	936	1.0	18.840579710144926
A02	1	72	1	82.87576104700565	944	1.0	27.972027972027973
A02	1	73	0	171.1808042600751	1482	2.0	37.98882681564246
A02	1	74	0	99.24707401171327	1004	2.0	54.794520547945204
A02	1	75	5	159.80405897647142	1681	3.0	42.857142857142854
A02	1	76	0	83.31598385050893	857	2.0	43.93939393939394
A02	1	77	1	84.26308086887002	933	2.0	11.971830985915492
A02	1	78	1	79.53704127669334	678	2.0	52.136752136752136
A02	1	79	3	85.2251774482429	1177	1.0	10.919540229885058
A02	1	80	1	81.85268946737051	992	1.0	15.942028985507246
A02	1	81	2	97.25598559528589	762	4.0	82.67716535433071
A02	1	82	1	94.89753559976816	953	3.0	58.273381294964025
A02	1	83	2	89.48496240749955	1114	2.0	23.026315789473685
A02	1	84	3	157.96014339476824	1504	4.0	45.0
A02	1	85	0	40.810803450644016	560	2.0	22.52252252252252
A02	1	86	0	264.4669568873942	2142	1.0	14.285714285714286
A02	1	87	0	88.82244621962309	1209	2.0	27.92207792207792
A02	1	88	0	87.24513632804155	1186	2.0	34.81012658227848
A02	1	89	0	89.9060045555234	1198	3.0	37.5
A02	1	90	1	86.37505159527063	891	3.0	59.57446808510638
A02	1	91	0	78.0289007127285	1031	2.0	35.86206896551724
A02	1	92	1	88.00294513627887	1295	0.0	0.0
A02	1	93	0	77.68033881857991	994	1.0	28.387096774193548
A02	1	94	1	89.410101454705	1051	0.0	0.0
A02	1	95	3	91.0133669488132	1304	0.0	0.0
A02	1	96	3	92.62201892584562	1174	1.0	21.93548387096774
A02	1	97	0	58.88703741133213	510	2.0	44.23076923076923
A02	1	98	2	81.02687127515674	1192	1.0	18.51851851851852
A02	1	99	4	89.5011521205306	1126	0.0	0.0
A02	1	100	3	86.69831394404173	757	1.0	18.852459016393443
A02	1	101	3	83.35170539841056	1121	0.0	0.0
A02	1	102	0	88.02116438746452	1156	1.0	25.49019607843137
A02	1	103	0	65.19850471615791	830	4.0	39.716312056737586
A02	1	104	3	118.80796540528536	1359	1.0	25.609756097560975
A02	1	105	1	83.67675307020545	995	2.0	45.16129032258065
A02	1	106	0	33.72686359286308	499	2.0	37.60683760683761
A02	1	107	0	94.38544300198555	905	2.0	50.35971223021583
A02	1	108	1	87.40985742211342	1049	1.0	27.027027027027028
A02	1	109	1	88.57750824093819	1253	2.0	38.78787878787879
A02	1	110	3	88.9931335709989	1133	2.0	27.848101265822784
A02	1	111	0	83.6715801730752	900	1.0	22.2972972972973
A02	1	112	2	85.92800802737474	1091	0.0	0.0
A02	1	113	0	90.3311209268868	940	3.0	69.5364238410596
A02	1	114	0	86.78156715631485	1047	2.0	45.033112582781456
A02	1	115	0	79.53574442490935	1043	1.0	30.322580645161292
A02	1	116	0	174.61121548712254	1368	4.0	85.46511627906976
A02	1	117	1	86.44263374060392	1054	2.0	27.564102564102566
A02	1	118	5	70.98626697808504	1068	1.0	16.450216450216452
A02	1	119	0	148.93475246801972	1451	2.0	39.20454545454545
A02	1	120	1	86.81036109104753	1238	0.0	0.0
A02	1	121	2	88.78146029636264	1026	2.0	45.63758389261745
A02	1	122	0	87.16552996262908	1167	3.0	43.31210191082803
A02	1	123	1	129.2685131803155	1288	3.0	44.0251572327044
A02	1	124	0	93.93638520687819	848	3.0	72.86821705426357
A02	1	125	0	88.93110556155443	948	2.0	59.02777777777778
A02	1	126	1	87.22803094610572	736	1.0	37.704918032786885
A02	1	127	0	72.80457780510187	1082	0.0	0.0
A02	1	128	1	87.5034867413342	1012	4.0	75.49668874172185
A02	1	129	0	92.74401486292481	792	2.0	43.609022556390975
A02	1	130	0	90.18568725138903	1215	2.0	42.94871794871795
A02	1	131	6	223.0212407335639	1166	3.0	48.466257668711656
A02	1	132	1	91.0220951847732	1322	1.0	6.896551724137931
A02	1	133	0	90.46684983000159	1022	4.0	64.62585034013605
A02	1	134	0	97.82476544007659	1025	2.0	59.45945945945946
A02	1	135	4	37.65003442764282	478	1.0	25.85034013605442
A02	1	136	0	75.70692006871104	898	2.0	0.0
A02	1	137	0	168.8746929988265	1640	3.0	41.20879120879121
A02	1	138	3	92.88482504710555	873	3.0	82.1917808219178
A02	1	139	3	88.93969646468759	968	2.0	45.138888888888886
A02	1	140	0	93.02325486764312	998	2.0	61.486486486486484
A02	1	141	2	93.81628148630261	1307	1.0	18.78787878787879
A02	1	142	2	89.82816806435585	715	3.0	75.42372881355932
A02	1	143	1	85.89922956749797	903	2.0	34.78260869565217
A02	1	144	0	72.80073257163167	815	2.0	65.21739130434783
A02	1	145	0	94.79133307561278	927	2.0	38.57142857142857
A02	1	146	4	87.77314427867532	1191	1.0	18.633540372670808
A02	1	147	1	88.47441836819053	1037	2.0	38.81578947368421
A02	1	148	0	102.13028164207935	867	4.0	90.9090909090909
A02	1	149	1	89.86608699709177	1170	2.0	21.11801242236025
A02	1	150	0	59.84071105718613	632	2.0	56.557377049180324
A02	1	151	0	85.46863508969545	962	3.0	41.49659863945578
A02	1	152	1	92.96125748381019	1109	1.0	21.710526315789473
A02	1	153	0	158.88111731782556	1429	4.0	64.67065868263474
A02	1	154	1	95.7436331436038	949	2.0	66.89655172413794
A02	1	155	0	86.39842845872045	1028	3.0	45.033112582781456
A02	1	156	1	88.60489827394485	1125	1.0	25.766871165644172
A02	1	157	4	179.83324952051044	1340	1.0	26.50602409638554
A02	1	158	2	176.99621609970927	1617	3.0	45.744680851063826
A02	1	159	0	353.2834368124604	1574	3.0	49.25373134328358
A02	1	160	1	91.21777690201998	1105	2.0	41.1764705882353
A02	1	161	3	86.13403528928757	1077	4.0	38.0
A02	1	162	2	92.33673628419638	1127	2.0	45.3416149068323
A02	1	163	0	91.8774092271924	848	2.0	40.90909090909091
A02	1	164	0	93.8399635925889	874	4.0	49.24242424242424
A02	1	165	0	89.59142458438873	937	4.0	70.07299270072993
A02	1	166	1	93.08390942588449	1047	2.0	45.033112582781456
A02	1	167	0	92.18580914661288	976	3.0	66.66666666666667
A02	1	168	0	87.65342189744115	805	4.0	63.28125
A02	1	169	2	86.26324878260493	1073	2.0	9.090909090909092
A02	1	170	0	90.91984463483095	873	3.0	50.72463768115942
A02	1	171	1	96.4196080043912	834	3.0	76.81159420289855
A02	1	172	1	90.86422525346279	853	1.0	15.909090909090908
A02	1	173	1	93.05133149027824	1289	2.0	38.095238095238095
A02	1	174	3	193.7158924229443	1671	2.0	36.41304347826087
A02	1	175	1	169.21539629995823	1452	4.0	61.76470588235294
A02	1	176	0	96.98944077640772	718	3.0	49.59349593495935
A02	1	177	1	185.471107352525	1651	2.0	29.444444444444443
A02	1	178	0	94.14894345775247	937	0.0	4.3478260869565215
A02	1	179	1	91.61258876696229	1018	3.0	57.41935483870968
A02	1	180	1	87.61329055204988	945	2.0	38.1294964028777
A02	1	181	0	98.81983681023121	925	3.0	72.85714285714286
A02	1	182	1	91.84757781773806	1087	2.0	32.467532467532465
A02	1	183	2	137.31552636623383	1488	2.0	23.69942196531792
A02	1	184	2	91.62522330880165	957	2.0	40.57971014492754
A02	1	185	0	83.49379738792777	958	2.0	46.85314685314685
A02	1	186	2	96.37489914894104	1240	1.0	22.5609756097561
A02	1	187	2	81.79595643281937	1204	0.0	0.0
A02	1	188	0	90.74746331200004	867	1.0	14.705882352941176
A02	1	189	5	88.71610599383712	683	2.0	44.44444444444444
A02	1	190	0	91.58468009904027	1056	3.0	50.0
A02	1	191	0	88.91473264247179	1157	1.0	32.5
A02	1	192	4	93.50055703520775	1071	1.0	33.55263157894737
A02	1	193	3	94.03324948623776	1213	1.0	11.728395061728396
A02	1	194	2	92.66273006051779	1386	1.0	9.941520467836257
A02	1	195	3	163.2648815587163	1491	2.0	34.857142857142854
A02	1	196	2	189.88833463191986	1546	3.0	60.89385474860335
A02	1	197	2	232.92021055147052	1120	2.0	33.333333333333336
A02	1	198	0	93.84306114912033	1070	2.0	48.68421052631579
A02	1	199	1	90.8797896206379	892	2.0	26.277372262773724
A02	1	200	1	84.36011303216219	987	1.0	8.783783783783784
A02	1	201	2	85.63195253536105	993	3.0	29.655172413793103
A02	1	202	2	94.08793782442808	1350	1.0	9.770114942528735
A02	1	203	1	137.90431075543165	1384	1.0	30.0
A02	1	204	0	94.43648453056812	1067	4.0	65.33333333333333
A02	1	205	1	166.08532861992717	1572	2.0	23.863636363636363
A02	1	206	4	92.30426510050893	1311	1.0	28.24858757062147
A02	1	207	0	90.24986661225557	1307	2.0	26.50602409638554
A02	1	208	1	93.10977353528142	1112	2.0	41.40127388535032
A02	1	209	1	97.4826429784298	1127	1.0	6.578947368421052
A02	1	210	3	90.23199839890003	1266	0.0	0.0
A02	1	211	3	98.00132771581411	981	3.0	54.10958904109589
A02	1	212	2	92.36192876845598	1167	2.0	42.857142857142854
A02	1	213	2	84.49839024990797	1158	3.0	35.44303797468354
A02	1	214	3	94.63381411880255	1175	4.0	39.743589743589745
A02	1	215	3	89.95935007557273	1074	2.0	28.187919463087248
A02	1	216	0	97.32227069884539	1127	3.0	59.23566878980892
A02	1	217	2	83.56217290088534	1106	0.0	0.0
A02	1	218	0	140.59435422718525	1479	2.0	26.136363636363637
A02	1	219	0	85.89372100681067	966	1.0	37.74834437086093
A02	1	220	1	88.46642268076539	1073	1.0	5.128205128205129
A02	1	221	1	93.54331274703145	1155	3.0	43.790849673202615
A02	1	222	0	87.14732583239675	970	3.0	32.608695652173914
A02	1	223	0	84.73347073793411	1069	4.0	42.20779220779221
A02	1	224	3	91.78170464932919	1194	0.0	0.0
A02	1	225	1	100.53759080916643	1278	1.0	17.28395061728395
A02	1	226	2	79.26791790500283	681	2.0	61.47540983606557
A02	1	227	1	105.38391719385982	670	1.0	8.620689655172415
A02	1	228	2	98.75168995931745	1166	3.0	57.142857142857146
A02	1	229	0	89.06277579069138	949	2.0	22.058823529411764
A02	1	230	1	91.97848479449749	898	1.0	34.32835820895522
A02	1	231	1	89.21023887395859	1001	3.0	51.92307692307692
A02	1	232	1	84.58559550344944	1208	2.0	20.253164556962027
A02	1	233	1	84.04000921174884	968	2.0	19.148936170212767
A02	1	234	1	82.42822931334376	1182	3.0	34.355828220858896
A02	1	235	0	105.20579862967134	1140	2.0	60.97560975609756
A02	1	236	2	106.59807759150863	575	1.0	42.72727272727273
A02	1	237	1	90.46926075965166	1097	1.0	6.043956043956044
A02	1	238	3	86.78300154954195	825	2.0	39.39393939393939
A02	1	239	1	91.77114529907703	994	3.0	71.42857142857143
A02	1	240	0	86.70449386537075	1045	2.0	32.638888888888886
A02	1	241	1	117.28470281884074	1582	1.0	7.734806629834254
A02	1	242	0	86.28059815987945	948	2.0	37.5886524822695
A02	1	243	0	75.22928223013878	1066	2.0	23.417721518987342
A02	1	244	3	95.42652029171586	1185	1.0	19.871794871794872
A02	1	245	1	93.25967817008495	1100	1.0	28.666666666666668
A02	1	246	2	95.90142686292529	1286	1.0	18.93491124260355
A02	1	247	2	87.0876020975411	1344	1.0	7.262569832402234
A02	1	248	0	92.08049148693681	1026	0.0	0.0
A02	1	249	3	98.49733728170395	1209	2.0	26.060606060606062
A02	1	250	1	95.52085155621171	909	2.0	44.827586206896555
A02	1	251	1	90.78167398646474	1087	1.0	25.31645569620253
A02	1	252	2	91.23620971664786	1037	2.0	19.858156028368793
A02	1	253	0	176.83686596900225	1576	2.0	19.774011299435028
A02	1	254	2	85.75326173752546	1307	0.0	0.0
A02	1	255	4	101.4535592533648	1330	2.0	45.02923976608187
A02	1	256	2	96.41783785447478	974	2.0	44.75524475524475
A02	1	257	0	93.8436257392168	1133	1.0	27.741935483870968
A02	1	258	0	85.27528820186853	1090	2.0	34.02777777777778
A02	1	259	1	90.5006942152977	916	2.0	64.33566433566433
A02	1	260	3	98.60375377908349	970	2.0	56.52173913043478
A02	1	261	0	90.88969260081649	959	0.0	0.0
A02	1	262	2	104.34410635381937	1349	4.0	68.75
A02	1	263	1	86.34615112096071	1286	0.0	0.0
A02	1	264	0	148.0656750537455	1197	0.0	0.0
A02	1	265	1	98.87124453857541	899	5.0	85.29411764705883
A02	1	266	3	102.02192731201649	1012	3.0	58.38926174496644
A02	1	267	5	88.9904173463583	1310	1.0	6.5476190476190474
A02	1	268	0	96.37077910453081	1116	2.0	24.18300653594771
A02	1	269	1	99.83559942618012	1064	3.0	65.06849315068493
A02	1	270	0	85.83364620432258	1054	2.0	34.22818791946309
A02	1	271	2	179.34432002529502	1635	3.0	58.011049723756905
A02	1	272	0	80.25267438217998	1083	2.0	19.10828025477707
A02	1	273	2	138.9319906681776	1605	1.0	7.5675675675675675
A02	1	274	0	92.88934152200818	544	2.0	25.471698113207548
A02	1	275	2	94.58010234683752	1440	1.0	7.446808510638298
A02	1	276	0	156.02430786192417	1461	2.0	20.930232558139537
A02	1	277	1	96.64829489588737	1194	3.0	41.46341463414634
A02	1	278	0	102.47473880276084	922	3.0	58.8235294117647
A02	1	279	0	97.2447091192007	1199	0.0	0.0
A02	1	280	0	100.28429097309709	1012	3.0	46.15384615384615
A02	1	281	2	92.6528879404068	1331	2.0	32.76836158192091
A02	1	282	2	97.15837358683348	1357	2.0	22.75132275132275
A02	1	283	0	97.14515918493271	980	2.0	25.714285714285715
A02	1	284	0	94.11403082311153	1128	1.0	29.41176470588235
A02	1	285	0	86.50139639899135	1128	1.0	16.33986928104575
A02	1	286	0	102.83755256608129	1109	4.0	75.0
A02	1	287	3	98.66845210269094	1008	3.0	88.96551724137932
A02	1	288	3	97.42249188944697	1167	4.0	41.29032258064516
A02	1	289	3	91.31647212803364	1241	1.0	19.672131147540984
A02	1	290	3	96.75233096629381	1083	2.0	42.95302013422819
A02	1	291	2	95.93380639329553	1017	2.0	42.465753424657535
A02	1	292	0	87.41454187780619	1141	3.0	45.962732919254655
A02	1	293	4	81.63591979071498	1309	0.0	0.0
A02	1	294	0	83.38965444266796	1041	2.0	37.414965986394556
A02	1	295	0	88.62142370268703	1011	2.0	44.666666666666664
A02	1	296	1	83.08691555261612	1181	1.0	29.82456140350877
A02	1	297	3	149.71084144338965	1317	1.0	29.26829268292683
A02	1	298	3	81.70235760137439	1024	1.0	23.529411764705884
A02	1	299	5	76.43736944720149	1170	2.0	27.745664739884393
A02	1	300	1	100.25006507709622	1209	3.0	39.75155279503105
A02	1	301	1	170.74287037178874	1797	0.0	0.0
A02	1	302	1	98.6830550506711	1021	2.0	73.54838709677419
A02	1	303	0	90.81051362678409	1109	2.0	37.086092715231786
A02	1	304	1	95.53586655855179	1133	2.0	29.22077922077922
A02	1	305	5	93.30542473122478	1301	0.0	0.0
A02	1	306	2	99.88461137190461	1062	4.0	53.90070921985816
A02	1	307	1	93.5135577134788	1283	2.0	24.257425742574256
A02	1	308	2	95.03135723248124	1223	2.0	20.245398773006134
A02	1	309	0	98.11181802302599	911	4.0	67.37588652482269
A02	1	310	2	88.86587320268154	1266	2.0	34.104046242774565
A02	1	311	0	80.89579614251852	1040	0.0	0.0
A02	1	312	0	88.56234084442258	1164	1.0	31.927710843373493
A02	1	313	0	100.2699475325644	938	3.0	84.35374149659864
A02	1	314	2	95.87147330120206	923	4.0	72.72727272727273
A02	1	315	2	90.86631583422422	1123	1.0	23.225806451612904
A02	1	316	0	94.57987343519926	1120	1.0	17.56756756756757
A02	1	317	0	90.39288955554366	1161	2.0	25.766871165644172
A02	1	318	2	93.01776153221726	917	3.0	80.88235294117646
A02	1	319	1	182.187426622957	1606	1.0	19.148936170212767
A02	1	320	1	123.79562072828412	1223	2.0	41.77215189873418
A02	1	321	0	87.62198833376169	1018	2.0	28.96551724137931
A02	1	322	2	102.07977432385087	1207	3.0	62.732919254658384
A02	1	323	2	172.11502262204885	1813	2.0	22.164948453608247
A02	1	324	1	100.47505910694599	931	5.0	92.36111111111111
A02	1	325	2	97.90420405194163	1195	4.0	72.72727272727273
A02	1	326	0	98.61792946606874	1139	4.0	66.2251655629139
A02	1	327	0	90.08714434504509	1068	1.0	26.973684210526315
A02	1	328	3	94.85464251413941	1197	3.0	41.104294478527606
A02	1	329	1	95.97326630726457	1077	3.0	45.45454545454545
A02	1	330	2	95.07537969201803	1055	2.0	38.513513513513516
A02	1	331	0	97.36220357567072	1198	2.0	28.571428571428573
A02	1	332	2	138.30244924128056	1539	2.0	23.295454545454547
A02	1	333	1	165.5677577406168	1661	3.0	42.10526315789474
A02	1	334	0	91.25062955915928	1064	2.0	28.47682119205298
A02	1	335	3	92.05420009419322	1184	0.0	0.0
A02	1	336	5	77.21313816681504	1123	2.0	24.864864864864863
A02	1	337	2	88.98963924869895	982	0.0	0.0
A02	1	338	3	224.71210810169578	1228	1.0	21.387283236994218
A02	1	339	2	100.47211418673396	992	3.0	58.333333333333336
A02	1	340	1	77.19438487663865	1250	0.0	0.0
A02	1	341	0	87.09365999698639	1171	0.0	0.625
A02	1	342	0	100.99644483625889	1083	4.0	69.5945945945946
A02	1	343	0	101.51520572602749	1043	2.0	48.93617021276596
A02	1	344	2	99.14233620092273	1006	3.0	67.58620689655173
A02	1	345	0	83.34851609170437	1170	1.0	11.949685534591195
A02	1	346	2	87.07223621755838	1161	3.0	37.267080745341616
A02	1	347	1	90.35497063398361	876	2.0	34.10852713178294
A02	1	348	3	88.13464569300413	915	2.0	47.05882352941177
A02	1	349	1	100.92835897952318	1202	2.0	39.130434782608695
A02	1	350	0	81.52239273115993	1156	1.0	20.12987012987013
A02	1	351	3	128.87724117189646	1111	4.0	92.99363057324841
A02	1	352	3	186.36499581485987	1636	4.0	52.432432432432435
A02	1	353	2	95.76401928439736	1210	3.0	29.81366459627329
A02	1	354	0	168.0028539262712	1359	2.0	21.301775147928993
A02	1	355	3	89.53267730399966	1323	1.0	16.27906976744186
A02	1	356	0	96.69861915335059	880	2.0	63.43283582089552
A02	1	357	1	84.81309225410223	1118	3.0	52.56410256410256
A02	1	358	4	84.14102400839329	1213	0.0	0.0
A02	1	359	2	90.07689036428928	1125	1.0	14.666666666666666
A02	1	360	1	91.6464179083705	1303	2.0	22.36024844720497
A02	1	361	0	100.78852536901832	1196	2.0	38.064516129032256
A02	1	362	2	188.99650575220585	1638	2.0	25.274725274725274
A02	1	363	2	94.87815669551492	855	3.0	77.03703703703704
A02	1	364	1	87.29802399501204	1053	2.0	45.270270270270274
A02	1	365	3	82.69170685485005	1258	0.0	0.0
A02	1	366	1	95.8821088373661	1245	0.0	0.0
A02	1	367	4	95.62980093806982	1248	1.0	17.901234567901234
A02	1	368	0	93.96734579280019	1098	1.0	24.0
A02	1	369	4	84.32045482471585	1106	2.0	34.666666666666664
A02	1	370	2	93.66761279851198	1022	3.0	64.62585034013605
A02	1	371	0	98.38965447992086	944	4.0	83.33333333333333
A02	1	372	0	96.74319076910615	950	2.0	41.42857142857143
A02	1	373	0	98.95164424926043	962	2.0	27.611940298507463
A02	1	374	1	97.5797361433506	1000	2.0	55.172413793103445
A02	1	375	1	86.4939194060862	945	3.0	57.857142857142854
A02	1	376	0	91.49539959058166	1013	2.0	34.02777777777778
A02	1	377	2	81.02667286247015	1047	0.0	0.0
A02	1	378	2	91.80128183215857	1107	1.0	26.490066225165563
A02	1	379	3	78.12278936430812	1255	1.0	15.942028985507246
A02	1	380	0	95.97875948250294	995	0.0	0.0
A02	1	381	3	96.85601592063904	1028	3.0	53.74149659863946
A02	1	382	1	95.9181201942265	1220	1.0	21.47239263803681
A02	1	383	2	95.04750145226717	1146	0.0	0.0
A02	1	384	2	100.7163349352777	1036	2.0	50.318471337579616
A02	1	385	0	89.14474721625447	951	2.0	42.44604316546763
A02	1	386	3	90.33073945343494	1050	2.0	42.592592592592595
A02	1	387	2	90.12256057932973	1045	2.0	24.82758620689655
A02	1	388	0	171.99200444296002	790	3.0	72.58064516129032
A02	1	389	1	97.98501570150256	1218	3.0	39.354838709677416
A02	1	390	1	84.12840473651886	996	1.0	22.602739726027398
A02	1	391	0	92.8459602035582	1239	2.0	36.7816091954023
A02	1	392	2	93.27801962941885	1255	2.0	36.72316384180791
A02	1	393	1	84.6992906704545	1209	3.0	31.746031746031747
A02	1	394	1	87.85391036048532	1273	1.0	22.22222222222222
A02	1	395	1	135.52939664572477	1450	2.0	26.704545454545453
A02	1	396	1	85.31157410144806	1280	1.0	14.970059880239521
A02	1	397	2	78.37859173119068	1191	2.0	12.280701754385966
A02	1	398	0	92.59156179055572	988	4.0	94.96855345911949
A02	1	399	1	97.04605185985565	1028	1.0	33.793103448275865
A02	1	400	1	94.93849093094468	1110	1.0	23.076923076923077
A02	1	401	1	96.18030059337616	954	2.0	48.95104895104895
A02	1	402	3	202.122728664428	1623	3.0	39.325842696629216
A02	1	403	0	89.38869319483638	1080	2.0	39.0728476821192
A02	1	404	1	94.00758389756083	1093	2.0	51.333333333333336
A02	1	405	3	85.86623944342136	1000	2.0	45.945945945945944
A02	1	406	0	97.26205859705806	1232	2.0	40.963855421686745
A02	1	407	2	185.71361904218793	1540	1.0	19.318181818181817
A02	1	408	0	90.39810790121555	1233	3.0	28.205128205128204
A02	1	409	0	86.8780652359128	1147	1.0	23.225806451612904
A02	1	410	1	87.25976978242397	1070	3.0	48.0
A02	1	411	2	98.03637754917145	1113	2.0	50.955414012738856
A02	1	412	0	94.33849100023508	1018	1.0	7.4324324324324325
A02	1	413	1	97.46836052462459	1077	3.0	54.054054054054056
A02	1	414	0	105.84846273064613	1023	3.0	71.33333333333333
A02	1	415	0	88.54535757750273	1346	1.0	14.035087719298245
A02	1	416	1	102.76821552962065	823	2.0	62.5
A02	1	417	2	101.8805677369237	1229	2.0	39.263803680981596
A02	1	418	2	199.12300324440002	1690	2.0	38.25136612021858
A02	1	419	1	83.47333493456244	1191	1.0	13.664596273291925
A02	1	420	3	192.7114520482719	1600	2.0	35.35911602209945
A02	1	421	1	86.17846962437034	1240	0.0	0.5952380952380952
A02	1	422	3	93.9439842775464	1441	0.0	0.0
A02	1	423	0	86.39142446964979	1134	1.0	23.417721518987342
A02	1	424	0	92.80917083472013	1177	3.0	41.86046511627907
A02	1	425	1	80.06909299641848	1261	0.0	0.0
A02	1	426	0	92.467231400311	1102	2.0	33.78378378378378
A02	1	427	0	100.93031204119325	1065	3.0	69.93464052287581
A02	1	428	0	96.77027541026473	927	3.0	65.67164179104478
A02	1	429	1	189.13760632276535	1446	2.0	46.470588235294116
A02	1	430	0	107.04768443480134	832	2.0	68.18181818181819
A02	1	431	2	106.05542079359293	959	3.0	89.43661971830986
A02	1	432	1	99.04333569854498	1091	2.0	39.869281045751634
A02	1	433	2	88.96699481457472	1161	2.0	35.064935064935064
A02	1	434	1	212.74996579438448	1632	4.0	97.37991266375546
A02	1	435	1	102.96404971927404	1024	2.0	51.65562913907285
A02	1	436	4	162.81910428404808	1640	3.0	42.16216216216216
A02	1	437	0	89.70547047257423	1123	4.0	54.36241610738255
A02	1	438	4	100.64977500587702	1177	3.0	65.18987341772151
A02	1	439	1	91.86666687577963	1294	1.0	11.363636363636363
A02	1	440	0	109.30055705085397	912	2.0	66.89655172413794
A02	1	441	2	84.08598472550511	1096	2.0	39.735099337748345
A02	1	442	1	103.33777398243546	771	3.0	85.07462686567165
A02	1	443	2	97.45523774251342	1333	0.0	0.0
A02	1	444	4	102.52257584035397	1195	1.0	30.0
A02	1	445	0	96.76282910257578	1148	1.0	18.9873417721519
A02	1	446	0	86.6422217078507	1065	0.0	2.0547945205479454
A02	1	447	0	96.80155660584569	945	3.0	58.51851851851852
A02	1	448	1	104.35538260638714	890	3.0	58.69565217391305
A02	1	449	0	98.0053407214582	1076	2.0	38.35616438356164
A02	1	450	0	95.67083246260881	1067	4.0	69.86301369863014
A02	1	451	0	97.50156412273645	1178	2.0	27.45098039215686
A02	1	452	2	95.2524606436491	995	2.0	40.42553191489362
A02	1	453	0	206.28630516305566	1454	3.0	48.23529411764706
A02	1	454	3	92.84966816753149	1027	4.0	64.33566433566433
A02	1	455	3	87.14828731119633	1171	1.0	6.5359477124183005
A02	1	456	1	200.35626786202192	1502	4.0	36.36363636363637
A02	1	457	0	83.50498213991523	1047	2.0	38.513513513513516
A02	1	458	1	125.65603117644787	963	3.0	85.71428571428571
A02	1	459	2	88.29683386906981	924	2.0	42.857142857142854
A02	1	460	0	91.07396065443754	1095	3.0	33.78378378378378
A02	1	461	2	188.0841384716332	1937	0.0	0.0
A02	1	462	1	89.73876575753093	1298	2.0	23.03921568627451
A02	1	463	0	96.88386367633939	1178	1.0	9.375
A02	1	464	2	101.09697110578418	926	3.0	70.58823529411765
A02	1	465	0	99.45444428920746	1156	1.0	13.461538461538462
A02	1	466	1	88.34293126687407	1053	1.0	22.516556291390728
A02	1	467	12	210.23930717259645	959	2.0	36.3013698630137
A02	1	468	2	97.54300760105252	999	4.0	60.54421768707483
A02	1	469	1	85.27408271282911	1095	2.0	54.6583850931677
A02	1	470	0	99.54947758466005	1218	2.0	37.17948717948718
A02	1	471	3	100.3199206776917	1221	3.0	42.94478527607362
A02	1	472	1	97.40009161829948	1023	0.0	0.0
A02	1	473	0	91.58072800561786	1290	3.0	32.121212121212125
A02	1	474	1	88.37886625155807	761	2.0	62.40601503759399
A02	1	475	1	95.61065106093884	1152	2.0	39.24050632911393
A02	1	476	0	88.28119338303804	1165	1.0	20.12578616352201
A02	1	477	0	85.77569245547056	1177	4.0	35.75757575757576
A02	1	478	1	98.58815905824304	1053	2.0	34.666666666666664
A02	1	479	0	105.11862368881702	1257	4.0	45.45454545454545
A02	1	480	2	83.24335100129247	1192	1.0	6.024096385542169
A02	1	481	1	78.4835585206747	959	2.0	56.46258503401361
A02	1	482	0	103.84739472717047	1218	2.0	37.724550898203596
A02	1	483	3	101.29192043095827	908	3.0	62.32876712328767
A02	1	484	0	91.57702000811696	1073	1.0	8.783783783783784
A02	1	485	2	92.72054647281766	1307	1.0	15.517241379310345
A02	1	486	1	100.60369284451008	980	2.0	50.354609929078016
A02	1	487	2	98.386678930372	1276	0.0	0.0
A02	1	488	5	105.63622498884797	906	3.0	84.10596026490066
A02	1	489	1	94.05510041862726	1199	2.0	32.02614379084967
A02	1	490	1	106.83601144701242	1189	2.0	21.05263157894737
A02	1	491	1	81.33379114791751	1185	0.0	0.0
A02	1	492	2	99.84736417606473	1061	3.0	57.04697986577181
A02	1	493	0	98.35677131637931	1135	1.0	18.666666666666668
A02	1	494	0	98.89852766692638	1093	3.0	38.513513513513516
A02	1	495	0	100.03862076252699	1013	3.0	46.42857142857143
A02	1	496	0	97.04399190098047	1243	3.0	45.93023255813954
A02	1	497	1	107.10820190608501	945	4.0	93.5251798561151
A02	1	498	0	101.8024569414556	1186	3.0	57.79220779220779
A02	1	499	4	76.24893579632044	1144	1.0	21.893491124260354
A02	1	500	0	89.78870843723416	1231	2.0	20.987654320987655
A02	1	501	0	99.34070367738605	1014	1.0	10.273972602739725
A02	1	502	0	106.72283498570323	966	1.0	27.536231884057973
A02	1	503	1	109.65528351441026	1207	3.0	67.5
A02	1	504	0	101.67748537659645	965	3.0	66.90140845070422
A02	1	505	1	91.27608162537217	1132	2.0	24.503311258278146
A02	1	506	2	97.02038627490401	1346	0.0	0.0
A02	1	507	2	199.90144211798906	2000	2.0	35.51401869158879
A02	1	508	0	86.47852306813002	1197	1.0	16.770186335403725
A02	1	509	2	80.42433822154999	1088	0.0	0.0
A02	1	510	0	101.6599221713841	1062	2.0	33.333333333333336
A02	1	511	1	105.00949129089713	1017	3.0	86.48648648648648
A02	1	512	1	94.42482658475637	1295	1.0	1.6574585635359116
A02	1	513	2	100.29488069191575	1192	3.0	47.5609756097561
A02	1	514	1	99.94209211692214	937	2.0	39.85507246376812
A02	1	515	1	96.44962250441313	1151	2.0	34.41558441558441
A02	1	516	1	98.28159018978477	1253	0.0	0.0
A02	1	517	0	104.4410315528512	805	2.0	48.031496062992126
A02	1	518	4	100.38152155280113	1055	3.0	54.3046357615894
A02	1	519	0	97.44083324447274	1047	1.0	12.837837837837839
A02	1	520	0	101.67225153371692	1138	3.0	40.76433121019108
A02	1	521	5	205.700831964612	1775	0.0	0.0
A02	1	522	0	98.09250046312809	1225	0.0	0.0
A02	1	523	0	166.38701471686363	1553	1.0	12.222222222222221
A02	1	524	1	130.52686354145408	1413	3.0	45.294117647058826
A02	1	525	1	90.60492880269885	1163	3.0	27.21518987341772
A02	1	526	1	101.60804149508476	1077	3.0	38.96103896103896
A02	1	527	2	80.8747082427144	1208	1.0	19.23076923076923
A02	1	528	1	99.3489434607327	1224	1.0	12.962962962962964
A02	1	529	0	106.49965682253242	1219	3.0	60.24844720496895
A02	1	530	1	107.34412170574069	1244	1.0	25.294117647058822
A02	1	531	4	104.25714507699013	1179	2.0	36.30573248407644
A02	1	532	3	89.99090565741062	1262	1.0	20.58823529411765
A02	1	533	0	91.68386366963387	955	1.0	36.3013698630137
A02	1	534	4	91.71319153904915	1305	0.0	0.0
A02	1	535	1	100.19247738271952	1112	3.0	53.896103896103895
A02	1	536	2	205.14047463983297	1565	1.0	26.96629213483146
A02	1	537	1	97.9395591430366	1286	2.0	37.724550898203596
A02	1	538	13	82.79324031621218	1218	0.0	0.0
A02	1	539	0	72.4650340937078	1087	1.0	0.0
A02	1	540	0	93.97253376990557	1266	0.0	0.0
A02	1	541	4	204.66005958616734	1359	1.0	15.476190476190476
A02	1	542	3	96.59313350915909	1272	0.0	0.0
A02	1	543	2	105.35451295599341	1093	2.0	24.666666666666668
A02	1	544	1	191.1794462800026	1789	1.0	17.098445595854923
A02	1	545	1	105.44605174660683	1208	2.0	27.21518987341772
A02	1	546	1	87.57828656956553	1128	1.0	25.333333333333332
A02	1	547	0	102.21965376660228	1043	3.0	64.82758620689656
A02	1	548	0	86.2623789422214	934	1.0	25.547445255474454
A02	1	549	0	96.7414360716939	1288	1.0	29.585798816568047
A02	1	550	0	102.17170982807875	1175	2.0	41.666666666666664
A02	1	551	0	100.77360200509429	996	4.0	78.16901408450704
A02	1	552	0	100.7900970466435	1194	2.0	50.93167701863354
A02	1	553	0	94.84116894006729	1122	0.0	0.0
A02	1	554	1	177.4375374764204	1867	2.0	45.248868778280546
A02	1	555	1	96.5188831537962	1094	1.0	7.534246575342466
A02	1	556	0	99.05888469517231	840	2.0	55.78231292517007
A02	1	557	2	179.6048982553184	1601	1.0	17.582417582417584
A02	1	558	0	104.61951648816466	1291	0.0	0.0
A02	1	559	2	104.81527423858643	1039	3.0	84.51612903225806
A02	1	560	0	108.55654235184193	903	3.0	67.83216783216783
A02	1	561	1	154.2173802666366	1671	2.0	46.596858638743456
A02	1	562	0	295.8226443529129	2170	0.0	0.0
A02	1	563	2	99.29788690060377	1322	3.0	40.588235294117645
A02	1	564	1	198.90806468576193	2020	0.0	0.0
A02	1	565	0	105.87289231270552	959	4.0	80.50314465408805
A02	1	566	0	103.64388494566083	1031	4.0	65.06849315068493
A02	1	567	3	132.74840934202075	1424	2.0	33.333333333333336
A02	1	568	0	207.62461271137	1463	4.0	37.07865168539326
A02	1	569	4	66.51653323322535	1194	0.0	0.0
A02	1	570	1	104.84054312482476	1057	1.0	29.72972972972973
A02	1	571	0	105.38289478048682	1054	3.0	78.48101265822785
A02	1	572	3	163.4074925854802	1722	0.0	0.0
A02	1	573	4	156.65320833399892	1352	0.0	0.0
A02	1	574	3	92.18748779222369	1406	1.0	26.984126984126984
A02	1	575	4	173.72780970856547	1538	2.0	45.97701149425287
A02	1	576	0	171.05081291496754	1745	1.0	22.340425531914892
A02	1	577	0	105.41347382590175	989	2.0	28.666666666666668
A02	1	578	2	93.90482953563333	1258	1.0	18.37837837837838
A02	1	579	1	90.15379574149847	1154	0.0	0.0
A02	1	580	1	61.51639587432146	776	0.0	0.0
A02	1	581	5	191.15880083292723	1871	1.0	8.333333333333334
A02	1	582	2	85.99511716142297	1085	0.0	0.0
A02	1	583	1	86.06585809215903	1181	1.0	7.82122905027933
A02	1	584	0	105.08340585976839	1063	3.0	34.45945945945946
A02	1	585	2	100.56475177779794	1117	1.0	6.5359477124183005
A02	1	586	2	106.35840401798487	1286	2.0	32.5
A02	1	587	3	87.01618994399905	1188	0.0	0.0
A02	1	588	1	99.73672092333436	1347	1.0	19.54022988505747
A02	1	589	3	85.60204491019249	1256	1.0	5.294117647058823
A02	1	590	3	83.73235683888197	1322	1.0	4.615384615384615
A02	1	591	2	96.83067089691758	1363	0.0	0.0
A02	1	592	1	64.64718091487885	795	2.0	25.78125
A02	1	593	1	76.33319620788097	895	1.0	11.029411764705882
A02	1	594	0	186.64904265478253	1728	2.0	37.704918032786885
A02	1	595	1	104.24776082858443	992	3.0	54.225352112676056
A02	1	596	3	94.90058756992221	985	1.0	30.93525179856115
A02	1	597	1	133.31355784460902	1366	3.0	36.52694610778443
A02	1	598	1	102.88056777045131	998	2.0	37.5886524822695
A02	1	599	1	168.51760145276785	1725	2.0	39.682539682539684
A02	1	600	1	94.20715657249093	1006	3.0	62.5
A02	1	601	0	94.8484170101583	1182	1.0	31.41025641025641
A02	1	602	2	93.66689568758011	1152	2.0	40.25974025974026
A02	1	603	1	89.28963162750006	1133	2.0	2.6315789473684212
A02	1	604	3	93.18693831562996	1191	3.0	38.23529411764706
A02	1	605	4	98.54599834233522	1229	1.0	3.6144578313253013
A02	1	606	2	95.59092102572322	1315	1.0	9.142857142857142
A02	1	607	0	144.3495690189302	1779	2.0	30.569948186528496
A02	1	608	0	103.8956590667367	1079	3.0	66.44295302013423
A02	1	609	0	95.07803465798497	977	3.0	58.273381294964025
A02	1	610	10	192.214847240597	929	2.0	49.65034965034965
A02	1	611	2	94.9429009705782	1428	1.0	11.290322580645162
A02	1	612	3	98.79877937212586	1365	0.0	0.0
A02	1	613	0	100.13894871994853	1177	3.0	50.31055900621118
A02	1	614	1	101.98152143880725	1327	0.0	0.0
A02	1	615	0	92.6236821115017	1010	3.0	50.34965034965035
A02	1	616	1	96.38014805316925	1045	1.0	34.437086092715234
A02	1	617	0	95.75175107643008	1139	3.0	58.55263157894737
A02	1	618	3	93.02108822762966	1139	3.0	38.92215568862275
A02	1	619	0	103.90644695982337	1247	2.0	40.38461538461539
A02	1	620	1	96.04046709463	857	2.0	43.38235294117647
A02	1	621	4	87.14677661284804	1057	1.0	28.666666666666668
A02	1	622	0	96.06355385482311	991	3.0	56.25
A02	1	623	1	93.83985675871372	889	4.0	73.75886524822695
A02	1	624	5	92.68012525141239	960	1.0	6.428571428571429
A02	1	625	0	93.46404219791293	1108	4.0	48.026315789473685
A02	1	626	0	96.1332877613604	962	2.0	50.354609929078016
A02	1	627	1	90.05445948988199	1053	1.0	29.054054054054053
A02	1	628	2	96.98760978877544	926	3.0	45.52238805970149
A02	1	629	0	90.89929062873125	1230	1.0	30.337078651685392
A02	1	630	2	100.31433611735702	950	4.0	79.71014492753623
A02	1	631	1	93.3776301369071	1107	1.0	3.2051282051282053
A02	1	632	5	94.14795161783695	1195	2.0	28.75
A02	1	633	1	87.89988569170237	879	2.0	66.45569620253164
A02	1	634	0	101.2274206764996	1357	1.0	8.474576271186441
A02	1	635	0	97.77730985730886	944	6.0	79.86577181208054
A02	1	636	2	96.14430478587747	1405	0.0	0.0
A02	1	637	0	90.82284285873175	1122	2.0	31.25
A02	1	638	1	95.25612273812294	1108	1.0	17.93103448275862
A02	1	639	0	98.75167471542954	789	5.0	85.71428571428571
A02	1	640	0	98.6105287745595	1100	4.0	52.63157894736842
A02	1	641	1	102.40918612480164	988	3.0	76.7605633802817
A02	1	642	0	96.27272459119558	1023	4.0	52.083333333333336
A02	1	643	2	94.70487527549267	1093	2.0	56.05095541401274
A02	1	644	4	95.49585727602243	1396	0.0	0.0
A02	1	645	2	99.98223864659667	1044	1.0	11.188811188811188
A02	1	646	0	97.3644312992692	1026	3.0	68.75
A02	1	647	4	99.95786995068192	866	1.0	23.134328358208954
A02	1	648	0	97.53736185282469	936	4.0	91.97080291970804
A02	1	649	2	100.80123611912131	955	4.0	75.3623188405797
A02	1	650	2	93.26370637491345	883	3.0	64.02877697841727
A02	1	651	1	90.52904566377401	1120	1.0	23.952095808383234
A02	1	652	0	96.74505245685577	776	3.0	55.55555555555556
A02	1	653	0	94.77009244635701	959	3.0	64.70588235294117
A02	1	654	4	93.15800718218088	1269	0.0	0.0
A02	1	655	3	94.32089732587337	1123	2.0	38.03680981595092
A02	1	656	0	97.63126578554511	1040	4.0	76.7741935483871
A02	1	657	1	97.27206839993596	920	1.0	36.36363636363637
A02	1	658	1	99.94331277906895	1174	1.0	37.03703703703704
A02	1	659	1	202.54947742819786	1359	7.0	74.55621301775147
A02	1	660	0	102.2968031577766	1120	2.0	36.8421052631579
A02	1	661	2	99.22949582338333	1327	2.0	20.238095238095237
A02	1	662	0	99.64560941979289	791	4.0	87.6923076923077
A02	1	663	4	205.51967640593648	1076	2.0	16.56050955414013
A02	1	664	2	94.92083628475666	995	3.0	59.72222222222222
A02	1	665	1	310.1999237947166	2088	3.0	21.311475409836067
A02	1	666	0	101.8892500847578	1128	2.0	28.859060402684563
A02	1	667	0	98.19697873294353	789	5.0	84.92063492063492
A02	1	668	4	104.31229127570987	510	2.0	36.44859813084112
A02	1	669	2	147.47849247604609	1411	2.0	51.1764705882353
A02	1	670	0	93.02511643245816	1021	2.0	41.0958904109589
A02	1	671	0	58.85804541781545	683	3.0	47.286821705426355
A02	1	672	2	94.81797525659204	1083	3.0	45.16129032258065
A02	1	673	3	165.31924968212843	1412	4.0	53.44827586206897
A02	1	674	0	100.82655066996813	851	4.0	84.9624060150376
A02	1	675	3	105.56227962300181	489	1.0	25.0
A02	1	676	0	101.21951639279723	858	4.0	95.41984732824427
A02	1	677	0	95.95104913413525	751	4.0	87.2
A02	1	678	0	98.13345547020435	1030	3.0	50.99337748344371
A02	1	679	0	97.59407959878445	984	3.0	60.0
A02	1	680	1	94.49729178845882	1197	2.0	31.818181818181817
A02	1	681	1	100.09971760958433	1002	4.0	92.85714285714286
A02	1	682	4	90.57685216888785	1398	0.0	0.0
A02	1	683	2	101.33682773634791	1159	3.0	59.21052631578947
A02	1	684	2	105.54436564072967	1393	1.0	18.095238095238095
A02	1	685	1	89.51953925937414	1012	2.0	37.06293706293706
A02	1	686	3	90.42418561130762	1358	1.0	7.471264367816092
A02	1	687	2	95.00547801703215	858	5.0	95.65217391304348
A02	1	688	2	99.30765244737267	942	3.0	69.34306569343066
A02	1	689	0	90.78960873559117	1030	2.0	10.19108280254777
A02	1	690	4	196.98458858206868	1965	1.0	4.433497536945813
A02	1	691	3	82.02638283371925	1056	0.0	0.0
A02	1	692	3	172.4349586814642	1209	5.0	62.42424242424242
A02	1	693	0	93.40964382514358	915	2.0	56.390977443609025
A02	1	694	1	97.03196772187948	739	5.0	100.0
A02	1	695	1	94.99908439442515	884	1.0	3.597122302158273
A02	1	696	0	211.65027883276343	1802	3.0	41.145833333333336
A02	1	697	0	199.3224077373743	1715	6.0	67.93478260869566
A02	1	698	1	97.21944016590714	858	5.0	73.79310344827586
A02	1	699	0	101.98863218352199	1137	2.0	34.59119496855346
A02	1	700	0	98.49149330705404	800	1.0	36.0
A02	1	701	2	95.64293902367353	1045	2.0	42.758620689655174
A02	1	702	0	104.0565958544612	1037	3.0	71.42857142857143
A02	1	703	1	99.94074924662709	823	2.0	60.150375939849624
A02	1	704	0	97.82421592622995	787	5.0	100.0
A02	1	705	0	101.25716048851609	1043	2.0	42.10526315789474
A02	1	706	0	100.11798286437988	865	4.0	71.96969696969697
A02	1	707	1	99.61738004535437	886	4.0	89.92805755395683
A02	1	708	0	102.39942023903131	924	3.0	35.294117647058826
A02	1	709	1	89.91882215440273	1249	2.0	23.91304347826087
A02	1	710	1	104.69218000397086	1054	4.0	85.90604026845638
A02	1	711	1	92.29543000459671	837	4.0	70.99236641221374
A02	1	712	3	205.55773258209229	1639	3.0	41.30434782608695
A02	1	713	2	166.35541338846087	1610	1.0	21.59090909090909
A02	1	714	0	98.07582205161452	944	2.0	30.88235294117647
A02	1	715	1	210.18233025819063	833	4.0	90.41095890410959
A02	1	716	0	92.37033662945032	898	1.0	28.78787878787879
A02	1	717	1	98.32410161569715	904	5.0	81.37931034482759
A02	1	718	0	193.65868640691042	1292	5.0	85.625
A02	1	719	0	104.00666815787554	1123	4.0	65.13157894736842
A02	1	720	1	196.68039996176958	1275	5.0	83.63636363636364
A02	1	721	0	97.36786460131407	806	5.0	72.09302325581395
A02	1	722	0	98.25204868242145	973	3.0	71.91780821917808
A02	1	723	4	99.85098056867719	1268	1.0	18.072289156626507
A02	1	724	0	101.0953231304884	798	3.0	80.2919708029197
A02	1	725	0	95.57845441251993	728	5.0	86.77685950413223
A02	1	726	0	94.22304109483957	1213	2.0	38.01169590643275
A02	1	727	0	235.8077977746725	1183	3.0	57.83132530120482
A02	1	728	2	199.94987430423498	1527	3.0	65.02732240437159
A02	1	729	2	93.86784170940518	836	3.0	45.038167938931295
A02	1	730	0	95.09423988312483	1172	1.0	11.39240506329114
A02	1	731	0	101.28102550655603	1046	3.0	54.193548387096776
A02	1	732	2	89.35481814667583	1318	0.0	0.0
A02	1	733	0	101.48584739863873	1048	2.0	33.56164383561644
A02	1	734	1	77.87754638493061	1072	0.0	0.0
A02	1	735	0	98.07191579043865	800	4.0	74.80314960629921
A02	1	736	1	96.63953617215157	852	3.0	84.67153284671532
A02	1	737	0	91.89660495892167	789	3.0	68.42105263157895
A02	1	738	3	102.37662305682898	944	4.0	71.32867132867133
A02	1	739	4	83.18007169663906	1179	1.0	24.41860465116279
A02	1	740	1	98.60326545313	1129	2.0	18.79194630872483
A02	1	741	0	98.17544805258512	806	4.0	90.57971014492753
A02	1	742	0	99.82444490864873	1020	2.0	43.15068493150685
A02	1	743	0	98.34818058460951	998	4.0	79.28571428571429
A02	1	744	0	103.99400324374437	918	4.0	83.33333333333333
A02	1	745	0	98.87295350059867	976	4.0	79.05405405405405
A02	1	746	0	93.75846504047513	1029	4.0	75.33333333333333
A02	1	747	1	101.7705349624157	773	4.0	100.0
A02	1	748	0	104.21562526375055	960	3.0	77.85234899328859
A02	1	749	1	95.47980462387204	853	3.0	79.28571428571429
A02	1	750	0	105.61950124427676	985	3.0	87.24832214765101
A02	1	751	1	86.51627387851477	1118	2.0	30.4635761589404
A02	1	752	1	88.8355841897428	1120	0.0	0.0
A02	1	753	2	97.15199531242251	977	4.0	72.85714285714286
A02	1	754	0	182.7575647458434	1489	3.0	59.34065934065934
A02	1	755	1	203.72303350642323	1400	2.0	34.319526627218934
A02	1	756	0	98.56736104935408	984	3.0	69.38775510204081
A02	1	757	0	95.55172061920166	1266	2.0	53.89221556886228
A02	1	758	0	103.19540704414248	957	3.0	64.58333333333333
A02	1	759	3	98.29941256344318	1145	2.0	44.30379746835443
A02	1	760	0	98.06987114623189	1264	1.0	0.6211180124223602
A02	1	761	1	95.49230194091797	986	2.0	39.436619718309856
A02	1	762	0	92.25697733834386	1072	1.0	24.18300653594771
A02	1	763	3	126.55060662701726	1487	1.0	21.428571428571427
A02	1	764	1	94.17184720188379	938	2.0	56.16438356164384
A02	1	765	1	97.27092406526208	911	2.0	63.945578231292515
A02	1	766	0	99.97967494651675	930	3.0	58.95522388059702
A02	1	767	0	99.45741987600923	868	4.0	73.72262773722628
A02	1	768	1	103.26836049929261	1135	4.0	83.01886792452831
A02	1	769	0	127.78722835704684	1054	4.0	70.13888888888889
A02	1	770	2	89.07063416391611	1195	1.0	39.75903614457831
A02	1	771	2	93.6140230819583	1083	1.0	8.108108108108109
A02	1	772	0	91.16079968959093	875	3.0	64.12213740458016
A02	1	773	1	103.6873274371028	876	4.0	89.1891891891892
A02	1	774	1	97.34087137877941	936	3.0	66.43356643356644
A02	1	775	2	61.23779662325978	758	2.0	34.883720930232556
A02	1	776	2	98.32997643575072	1327	1.0	25.714285714285715
A02	1	777	1	97.54622741416097	1021	2.0	52.41379310344828
A02	1	778	2	195.94468612223864	1858	2.0	34.234234234234236
A02	1	779	0	103.24728782847524	562	3.0	100.0
A02	1	780	1	101.70182362943888	834	3.0	61.53846153846154
A02	1	781	0	98.75301765277982	956	3.0	76.7605633802817
A02	1	782	4	101.23668287694454	1102	3.0	55.483870967741936
A02	1	783	0	79.93525614961982	1039	1.0	42.35294117647059
A02	1	784	2	83.09784097597003	1116	2.0	29.166666666666668
A02	1	785	3	82.97734047845006	1010	3.0	43.67088607594937
A02	1	786	0	157.12274362146854	1274	5.0	87.76595744680851
A02	1	787	0	186.4455941617489	1979	1.0	20.90909090909091
A02	1	788	0	96.86010540276766	960	4.0	78.41726618705036
A02	1	789	4	94.05424587056041	1225	0.0	0.0
A02	1	790	0	97.37126746401191	704	3.0	77.5
A02	1	791	2	92.13153284415603	1177	0.0	0.0
A02	1	792	0	92.88229195773602	1109	3.0	37.01298701298701
A02	1	793	1	104.39353023841977	894	2.0	69.23076923076923
A02	1	794	2	96.29939721524715	977	1.0	6.944444444444445
A02	1	795	1	24.000839352607727	361	3.0	51.76470588235294
A02	1	796	3	101.15246829390526	1039	2.0	43.91891891891892
A02	1	797	4	101.36328676342964	1046	2.0	36.986301369863014
A02	1	798	1	97.9400473870337	1238	2.0	18.674698795180724
A02	1	799	0	191.1392540000379	1665	1.0	13.297872340425531
A02	1	800	0	91.22989254817367	985	1.0	23.239436619718308
A02	1	801	2	96.81808209046721	1050	2.0	25.78616352201258
A02	1	802	0	91.76258508116007	1134	1.0	17.28395061728395
A02	1	803	1	176.2674908079207	1380	3.0	42.603550295857985
A02	1	804	0	104.04724192619324	893	5.0	95.8041958041958
A02	1	805	5	188.9604944549501	1385	1.0	18.285714285714285
A02	1	806	1	186.67479978501797	1611	2.0	35.0
A02	1	807	2	95.9439079426229	1027	3.0	63.888888888888886
A02	1	808	1	90.22656616568565	1036	3.0	50.3448275862069
A02	1	809	2	103.73130395635962	1109	4.0	73.15436241610739
A02	1	810	5	200.7332570925355	972	3.0	52.0
A02	1	811	1	99.43753726780415	1053	2.0	33.56164383561644
A02	1	812	1	91.63816293329	957	2.0	32.394366197183096
A02	1	813	0	100.71926454082131	980	3.0	81.15942028985508
A02	1	814	1	188.59238571301103	1659	2.0	48.148148148148145
A02	1	815	2	82.63157105445862	966	1.0	20.14388489208633
A02	1	816	0	108.25691618770361	1260	3.0	60.1123595505618
A02	1	817	1	101.39693292602897	958	3.0	49.65034965034965
A02	1	818	4	75.12733657285571	960	1.0	49.31506849315068
A02	1	819	1	95.87560842558742	1300	2.0	23.91304347826087
A02	1	820	0	87.60598167032003	962	2.0	30.434782608695652
A02	1	821	2	91.29170696809888	945	4.0	59.25925925925926
A02	1	822	3	99.6308232396841	1065	2.0	44.078947368421055
A02	1	823	1	99.07472366094589	1266	1.0	11.612903225806452
A02	1	824	3	96.85206394642591	1193	2.0	39.88095238095238
A02	1	825	1	79.9313802048564	1037	1.0	22.916666666666668
A02	1	826	4	96.35895334929228	1063	1.0	14.379084967320262
A02	1	827	0	88.60697352513671	915	3.0	73.94366197183099
A02	1	828	1	87.46663626655936	1140	1.0	19.10828025477707
A02	1	829	1	99.42459772899747	1273	1.0	26.380368098159508
A02	1	830	1	152.1447776220739	1102	5.0	87.42514970059881
A02	1	831	1	90.88055248185992	1247	1.0	15.527950310559007
A02	1	832	0	97.08139169588685	1193	2.0	25.641025641025642
A02	1	833	0	79.68892991170287	1187	2.0	42.7710843373494
A02	1	834	2	182.5096514672041	1571	1.0	16.75977653631285
A02	1	835	2	96.3691311404109	1137	2.0	59.036144578313255
A02	1	836	0	194.04802019521594	1410	3.0	50.0
A02	1	837	3	177.48340590298176	1551	4.0	68.96551724137932
A02	1	838	0	96.50768307223916	950	2.0	28.467153284671532
A02	1	839	2	102.80144963040948	907	3.0	86.61971830985915
A02	1	840	0	92.37244227901101	974	4.0	69.11764705882354
A02	1	841	3	97.34273302927613	1317	2.0	30.0
A02	1	842	0	84.75867877528071	1157	2.0	36.70886075949367
A02	1	843	1	91.88638144358993	1069	2.0	38.56209150326797
A02	1	844	0	103.32323199138045	1038	4.0	82.1917808219178
A02	1	845	1	170.8717024475336	1297	3.0	72.94117647058823
A02	1	846	0	185.9960479773581	1609	1.0	8.839779005524862
A02	1	847	1	92.93331807479262	813	2.0	71.31782945736434
A02	1	848	0	89.18448163941503	1187	2.0	31.57894736842105
A02	1	849	0	100.88378745689988	1182	1.0	34.161490683229815
A02	1	850	1	191.3316856250167	1800	0.0	0.0
A02	1	851	0	98.14015421643853	964	2.0	53.84615384615385
A02	1	852	1	94.19166875258088	1394	2.0	10.76923076923077
A02	1	853	0	101.07571543753147	1280	1.0	27.32919254658385
A02	1	854	1	70.56308855488896	1062	1.0	17.171717171717173
A02	1	855	0	98.49791725352407	807	2.0	73.94366197183099
A02	1	856	1	89.27638670429587	859	4.0	76.86567164179104
A02	1	857	0	90.09889390319586	942	2.0	45.39007092198582
A02	1	858	1	97.51476327702403	1059	2.0	39.86486486486486
A02	1	859	0	103.08381787315011	815	4.0	92.3076923076923
A02	1	860	2	93.12614639103413	1063	2.0	27.272727272727273
A02	1	861	2	87.4286412410438	1166	2.0	38.888888888888886
A02	1	862	0	98.96604886651039	1108	2.0	30.718954248366014
A02	1	863	0	95.6268864274025	932	3.0	51.06382978723404
A02	1	864	0	94.42594046145678	928	3.0	73.91304347826087
A02	1	865	0	93.14746336266398	1146	2.0	53.503184713375795
A02	1	866	3	94.94406056776643	1284	1.0	19.375
A02	1	867	0	184.59324053674936	1603	2.0	37.85310734463277
A02	1	868	1	176.66367610171437	1724	1.0	18.04123711340206
A02	1	869	2	100.78614497184753	1107	4.0	63.125
A02	1	870	2	89.75191895291209	1056	2.0	38.41059602649007
A02	1	871	3	93.57534157112241	1219	0.0	0.0
A02	1	872	1	95.6127566024661	1019	3.0	31.03448275862069
A02	1	873	0	84.75384175032377	1113	1.0	18.79194630872483
A02	1	874	2	88.24254235997796	1053	2.0	45.63758389261745
A02	1	875	2	96.76025034114718	1416	0.0	0.0
A02	1	876	1	93.78078896179795	1060	2.0	18.79194630872483
A02	1	877	3	160.20111406594515	1423	2.0	35.42857142857143
A02	1	878	0	101.23627073690295	1014	5.0	64.42953020134229
A02	1	879	0	102.23004512116313	858	3.0	63.84615384615385
A02	1	880	4	79.49839032068849	1244	1.0	2.6595744680851063
A02	1	881	1	79.25803012028337	945	1.0	2.8368794326241136
A02	1	882	0	100.48439780250192	930	2.0	65.46762589928058
A02	1	883	1	88.79174483940005	1231	1.0	34.9112426035503
A02	1	884	1	180.6483102478087	1831	3.0	24.5
A02	1	885	2	204.0865035392344	1699	2.0	33.333333333333336
A02	1	886	0	134.0636606104672	1126	4.0	86.84210526315789
A02	1	887	2	96.65209444612265	1046	2.0	34.72222222222222
A02	1	888	0	98.59613960981369	925	2.0	65.06849315068493
A02	1	889	1	93.78075854107738	809	3.0	41.666666666666664
A02	1	890	1	91.9671780243516	1402	2.0	20.76502732240437
A02	1	891	0	96.37550935521722	935	4.0	74.28571428571429
A02	1	892	1	101.63865110650659	1073	2.0	60.810810810810814
A02	1	893	0	102.25365091487765	909	3.0	70.28985507246377
A02	1	894	0	94.8139469102025	1088	2.0	33.78378378378378
A02	1	895	1	94.69954992830753	861	1.0	26.470588235294116
A02	1	896	2	70.70481427386403	1106	1.0	16.27906976744186
A02	1	897	1	96.21441981941462	1061	2.0	30.065359477124183
A02	1	898	1	97.37840864807367	1235	0.0	0.0
A02	1	899	1	95.12079063430429	1033	2.0	48.275862068965516
A02	1	900	2	94.54842456057668	1133	0.0	0.0
A02	1	901	2	187.80874348431826	1429	4.0	63.1578947368421
A02	1	902	1	93.771847281605	1118	2.0	49.681528662420384
A02	1	903	0	102.7724117860198	1039	4.0	69.44444444444444
A02	1	904	1	98.79214182123542	1069	3.0	52.666666666666664
A02	1	905	0	103.35744265839458	1061	3.0	58.0
A02	1	906	1	95.96734585240483	922	3.0	68.57142857142857
A02	1	907	3	201.12982386350632	1453	2.0	53.142857142857146
A02	1	908	2	85.68372628837824	1060	0.0	0.0
A02	1	909	0	88.50518046319485	1036	1.0	31.41025641025641
A02	1	910	0	93.73006804659963	984	2.0	44.52054794520548
A02	1	911	1	77.6142672970891	1027	1.0	20.12987012987013
A02	1	912	1	136.06630067527294	1695	1.0	25.510204081632654
A02	1	913	1	172.36809341609478	1554	1.0	24.137931034482758
A02	1	914	0	93.79008170962334	1140	1.0	15.789473684210526
A02	1	915	2	96.70510429888964	1038	2.0	36.55172413793103
A02	1	916	1	86.49504866078496	1117	2.0	34.355828220858896
A02	1	917	0	85.50972774997354	1020	0.0	0.0
A02	1	918	1	95.89011973887682	922	3.0	62.31884057971015
A02	1	919	1	86.63331064209342	1248	1.0	15.568862275449101
A02	1	920	1	98.00268561020494	891	3.0	87.94326241134752
A02	1	921	3	89.5506523810327	1225	0.0	0.0
A02	1	922	5	97.8195011280477	1120	1.0	31.372549019607842
A02	1	923	0	48.85003435611725	494	3.0	78.30188679245283
A02	1	924	0	192.9620508812368	1647	2.0	31.28491620111732
A02	1	925	0	95.30278485268354	858	4.0	86.1842105263158
A02	1	926	0	167.40285354852676	1559	2.0	44.751381215469614
A02	1	927	2	180.62273609638214	1611	2.0	28.7292817679558
A02	1	928	1	197.9165641106665	1629	4.0	65.9090909090909
A02	1	929	2	92.28743423521519	921	1.0	26.515151515151516
A02	1	930	3	85.13315030187368	1108	1.0	8.49673202614379
A02	1	931	0	93.57251858338714	955	3.0	54.929577464788736
A02	1	932	1	43.48902106285095	402	3.0	87.62886597938144
A02	1	933	4	190.180926207453	1530	2.0	38.63636363636363
A02	1	934	1	98.41800569370389	894	3.0	70.4225352112676
A02	1	935	0	94.57236601412296	1024	2.0	51.36986301369863
A02	1	936	0	96.67560853436589	732	3.0	76.66666666666667
A02	1	937	1	98.63503471016884	1351	1.0	29.239766081871345
A02	1	938	2	96.81417566910386	1229	1.0	13.75
A02	1	939	0	85.31548056006432	1119	0.0	0.0
A02	1	940	1	86.4243229739368	1090	1.0	28.758169934640524
A02	1	941	1	77.867338065058	1159	0.0	0.0
A02	1	942	1	93.73011384531856	1098	1.0	21.568627450980394
A02	1	943	1	99.83897165581584	965	2.0	66.45161290322581
A02	1	944	1	93.60650043562055	1027	2.0	38.0
A02	1	945	0	96.14157335832715	1166	3.0	36.94267515923567
A02	1	946	0	85.25491742417216	1222	0.0	0.0
A02	1	947	1	98.38457319885492	1177	3.0	60.38961038961039
A02	1	948	0	95.10132001340389	747	4.0	87.4074074074074
A02	1	949	2	90.55800722911954	827	2.0	51.515151515151516
A02	1	950	3	170.79510182887316	1501	4.0	51.14942528735632
A02	1	951	5	80.61403835564852	1084	3.0	43.67088607594937
A02	1	952	1	96.73154804483056	1226	2.0	23.89937106918239
A02	1	953	1	93.01274137571454	1080	3.0	34.61538461538461
A02	1	954	0	91.96058604121208	1040	0.0	1.9607843137254901
A02	1	955	2	99.7722437903285	894	3.0	53.6764705882353
A02	1	956	1	92.27878246083856	938	2.0	59.333333333333336
A02	1	957	2	77.33076990395784	1075	1.0	24.516129032258064
A02	1	958	0	87.6672008857131	1241	0.0	0.0
A02	1	959	1	85.45676367729902	1168	0.0	0.0
A02	1	960	1	123.8415504693985	1456	2.0	18.64406779661017
A02	1	961	4	92.6791028752923	1041	1.0	3.225806451612903
A02	1	962	0	176.09298849105835	1281	4.0	74.05405405405405
A02	1	963	1	78.98399336636066	1103	2.0	0.0
A02	1	964	2	145.2565805800259	1454	1.0	21.264367816091955
A02	1	965	1	94.94332819804549	787	4.0	92.24806201550388
A02	1	966	0	93.56383610889316	1006	4.0	57.93103448275862
A02	1	967	0	94.49295807629824	1108	3.0	62.893081761006286
A02	1	968	1	135.8663922548294	1582	0.0	0.0
A02	1	969	0	94.78396290913224	1112	3.0	34.86842105263158
A02	1	970	1	90.60376916080713	1234	0.0	0.0
A02	1	971	2	181.8771802596748	1757	4.0	29.38144329896907
A02	1	972	4	92.62568111717701	1181	3.0	15.483870967741936
A02	1	973	0	93.39322517067194	901	5.0	93.23308270676692
A02	1	974	19	173.07539463415742	948	1.0	18.367346938775512
A02	1	975	0	88.24972938746214	1299	1.0	21.022727272727273
A02	1	976	2	158.2612193711102	1748	1.0	17.1875
A02	1	977	1	91.98330675438046	1055	1.0	11.258278145695364
A02	1	978	1	76.37436480820179	1128	3.0	49.68944099378882
A02	1	979	0	87.60263988748193	1166	2.0	21.764705882352942
A02	1	980	0	92.96012828871608	899	4.0	57.35294117647059
A02	1	981	2	86.05241486802697	824	1.0	14.393939393939394
A02	1	982	0	167.8305639475584	1499	1.0	15.294117647058824
A02	1	983	0	92.94888245686889	910	1.0	18.840579710144926
A02	1	984	3	84.85297943651676	1032	1.0	21.476510067114095
A02	1	985	10	194.17805767804384	899	0.0	0.0
A02	1	986	3	91.88525228947401	757	2.0	61.904761904761905
A02	1	987	1	195.00439467653632	1666	0.0	0.0
A02	1	988	1	90.95217818021774	848	0.0	0.0
A02	1	989	1	92.32100411504507	1231	4.0	33.53658536585366
A02	1	990	1	99.46428636461496	1016	3.0	60.526315789473685
A02	1	991	1	88.48480966314673	1035	2.0	27.027027027027028
A02	1	992	2	87.09304958581924	1076	2.0	27.4390243902439
A02	1	993	2	171.63743060454726	1725	3.0	36.898395721925134
A02	1	994	0	91.36073859408498	1159	2.0	8.176100628930818
A02	1	995	0	90.22096597030759	1004	1.0	13.986013986013987
A02	1	996	0	136.78512261807919	1594	1.0	9.03954802259887
A02	1	997	2	89.23028932139277	1345	1.0	30.0
A02	1	998	3	85.56900902837515	844	2.0	63.04347826086956
A02	1	999	0	94.10507382079959	844	1.0	25.37313432835821
A02	1	1000	0	93.35556586459279	1078	2.0	53.10344827586207
A02	1	1001	0	157.12484933808446	1412	2.0	37.8698224852071
A02	1	1002	2	85.07499818503857	1050	1.0	17.333333333333332
A02	1	1003	0	73.90247970446944	1144	0.0	0.0
A02	1	1004	2	87.92634478211403	1126	3.0	44.84848484848485
A02	1	1005	1	88.91242852061987	1077	3.0	31.333333333333332
A02	1	1006	2	166.32411716133356	1640	2.0	11.290322580645162
A02	1	1007	3	93.61551840603352	1158	2.0	26.11464968152866
A02	1	1008	1	100.54120716825128	893	2.0	73.94366197183099
A02	1	1009	1	91.44821842759848	981	3.0	55.55555555555556
A02	1	1010	0	103.78590079024434	1234	2.0	68.8622754491018
A02	1	1011	0	89.79140927642584	865	2.0	65.97222222222223
A02	1	1012	2	130.3979401998222	1292	0.0	0.0
A02	1	1013	0	81.22243086993694	1281	0.0	0.0
A02	1	1014	0	89.93373014032841	1018	1.0	17.80821917808219
A02	1	1015	0	81.72314041852951	1069	0.0	0.0
A02	1	1016	0	86.84638757258654	989	0.0	0.0
A02	1	1017	2	89.96559098362923	1181	2.0	25.157232704402517
A02	1	1018	1	83.8746625483036	1103	1.0	14.012738853503185
A02	1	1019	4	180.49715423583984	1796	2.0	36.86868686868687
A02	1	1020	1	89.5839323811233	798	2.0	61.53846153846154
A02	1	1021	0	85.05487145110965	1264	1.0	23.837209302325583
A02	1	1022	1	173.41036107763648	1660	3.0	31.95876288659794
A02	1	1023	1	77.01722768694162	1129	1.0	10.96774193548387
A02	1	1024	0	87.07124450802803	891	4.0	94.8905109489051
A02	1	1025	3	78.71192499622703	1170	0.0	0.0
A02	1	1026	22	193.4264132194221	1071	3.0	44.97041420118343
A02	1	1027	3	83.44953101873398	1241	2.0	43.85964912280702
A02	1	1028	3	73.2112153954804	1094	1.0	3.289473684210526
A02	1	1029	0	86.82105762138963	955	2.0	45.65217391304348
A02	1	1030	0	87.9540549069643	677	4.0	100.0
A02	1	1031	2	59.992034912109375	1050	0.0	0.0
A02	1	1032	1	89.54773807898164	1087	1.0	19.871794871794872
A02	1	1033	1	88.02339214459062	996	2.0	28.0
A02	1	1034	3	87.92674152553082	1019	2.0	43.70860927152318
A02	1	1035	0	87.29941267892718	929	2.0	50.0
A02	1	1036	0	92.10574520379305	1067	2.0	30.612244897959183
A02	1	1037	2	170.99922198802233	1804	0.0	0.0
A02	1	1038	1	94.26001370698214	1107	1.0	17.419354838709676
A02	1	1039	1	90.68494708836079	1009	1.0	22.75862068965517
A02	1	1040	4	147.02150008827448	1599	0.0	0.0
A02	1	1041	0	80.58068228513002	968	0.0	0.0
A02	1	1042	0	82.54154276102781	828	5.0	70.76923076923077
A02	1	1043	1	77.05499371141195	1152	1.0	13.375796178343949
A02	1	1044	3	85.48888387903571	1099	2.0	43.70860927152318
A02	1	1045	1	86.81678502634168	933	4.0	82.97872340425532
A02	1	1046	0	99.18683168292046	1385	1.0	22.75449101796407
A02	1	1047	5	91.2461433596909	1250	2.0	30.681818181818183
A02	1	1048	2	173.28819734603167	1536	2.0	22.54335260115607
A02	1	1049	0	85.11334411427379	1048	1.0	13.793103448275861
A02	1	1050	0	94.56565215438604	1113	3.0	67.09677419354838
A02	1	1051	0	84.36980241537094	912	1.0	31.20567375886525
A02	1	1052	2	89.879697997123	963	2.0	21.48148148148148
A02	1	1053	3	89.13194484263659	1060	2.0	29.22077922077922
A02	1	1054	0	186.81586948409677	1369	3.0	56.024096385542165
A02	1	1055	5	86.27017634361982	1195	1.0	20.512820512820515
A02	1	1056	0	83.22856491059065	946	1.0	2.816901408450704
A02	1	1057	1	84.81767002865672	1028	2.0	24.65753424657534
A02	1	1058	3	80.19020375609398	1012	0.0	0.0
A02	1	1059	0	89.62491802498698	872	3.0	70.14925373134328
A02	1	1060	0	83.32306415587664	1104	1.0	7.051282051282051
A02	1	1061	0	95.55989943817258	951	2.0	47.82608695652174
A02	1	1062	2	77.42134742438793	1008	1.0	21.333333333333332
A02	1	1063	1	188.16495011001825	1360	4.0	71.5909090909091
A02	1	1064	0	83.13429465517402	795	5.0	94.53125
A02	1	1065	3	178.45259798318148	1894	1.0	13.235294117647058
A02	1	1066	2	81.28305496275425	895	4.0	62.6865671641791
A02	1	1067	8	181.26370641961694	1108	1.0	19.871794871794872
A02	1	1068	5	86.21052871644497	1047	0.0	0.0
A02	1	1069	1	90.75738168135285	1011	2.0	41.78082191780822
A02	1	1070	2	76.84510580822825	1022	1.0	26.797385620915033
A02	1	1071	0	83.24359523877501	964	1.0	14.184397163120567
A02	1	1072	0	89.00395216047764	944	3.0	46.76258992805755
A02	1	1073	1	80.34978280588984	1330	1.0	18.137254901960784
A02	1	1074	1	89.07164113223553	986	1.0	28.169014084507044
A02	1	1075	1	163.93148704618216	1605	2.0	44.680851063829785
A02	1	1076	0	76.07849237695336	699	3.0	63.333333333333336
A02	1	1077	2	87.72819104418159	1023	0.0	0.0
A02	1	1078	1	89.8460059016943	963	2.0	44.13793103448276
A02	1	1079	0	99.08812087774277	771	3.0	98.48484848484848
A02	1	1080	1	82.61940944939852	1053	2.0	33.333333333333336
A02	1	1081	3	80.60556971654296	1137	1.0	20.754716981132077
A02	1	1082	3	73.22674913704395	1077	1.0	18.238993710691823
A02	1	1083	0	188.08686972782016	1708	1.0	24.33862433862434
A02	1	1084	1	91.32797756791115	1035	3.0	44.966442953020135
A02	1	1085	0	85.12120256572962	1229	0.0	0.0
A02	1	1086	0	77.98504626750946	1100	0.0	0.0
A02	1	1087	0	88.16774263605475	1253	1.0	15.2046783625731
A02	1	1088	1	82.10965133085847	716	1.0	49.26470588235294
A02	1	1089	2	87.09117268770933	1101	1.0	18.666666666666668
A02	1	1090	2	79.71738770976663	1165	3.0	23.076923076923077
A02	1	1091	1	152.21777699142694	1632	1.0	12.76595744680851
A02	1	1092	0	91.06105164438486	942	4.0	79.02097902097903
A02	1	1093	0	88.54030684381723	1146	2.0	30.72289156626506
A02	1	1094	2	85.43703373894095	952	2.0	62.666666666666664
A02	1	1095	1	34.51725033298135	524	1.0	18.115942028985508
A02	1	1096	0	93.01702907308936	1081	1.0	40.993788819875775
A02	1	1097	0	90.68615245819092	1300	2.0	29.41176470588235
A02	1	1098	1	90.4705120138824	996	2.0	36.029411764705884
A02	1	1099	3	89.95176627114415	1072	2.0	36.774193548387096
A02	1	1100	1	87.02919060736895	664	1.0	47.45762711864407
A02	1	1101	0	83.73423379659653	979	1.0	20.714285714285715
A02	1	1102	0	79.37700481340289	929	2.0	28.275862068965516
A02	1	1103	0	87.45931189507246	1085	2.0	42.94871794871795
A02	1	1104	2	183.98646549507976	1569	2.0	44.38202247191011
A02	1	1105	1	89.00715670734644	1259	0.0	0.0
A02	1	1106	1	86.72631433606148	959	1.0	20.0
A02	1	1107	2	80.99487310275435	1260	1.0	16.568047337278106
A02	1	1108	2	93.14589143916965	1090	2.0	60.0
A02	1	1109	1	78.07731759548187	1051	1.0	15.753424657534246
A02	1	1110	1	90.61939429491758	924	2.0	64.23357664233576
A02	1	1111	1	82.94335867464542	1004	1.0	25.503355704697988
A02	1	1112	1	90.37882050126791	1223	3.0	32.73809523809524
A02	1	1113	3	83.17325109243393	1208	2.0	45.50898203592814
A02	1	1114	0	77.67969800159335	1119	1.0	4.545454545454546
A02	1	1115	0	74.9591669254005	1144	1.0	2.6041666666666665
A02	1	1116	1	85.35573371499777	981	2.0	40.54054054054054
A02	1	1117	3	77.00111400708556	1153	2.0	22.674418604651162
A02	1	1118	0	86.75457398220897	1064	3.0	47.972972972972975
A02	1	1119	0	86.57177100330591	1088	2.0	46.794871794871796
A02	1	1120	1	83.06009010970592	889	4.0	74.26470588235294
A02	1	1121	0	86.01942482218146	1328	1.0	17.159763313609467
A02	1	1122	1	78.97651639580727	902	2.0	41.35338345864662
A02	1	1123	2	88.18530558049679	870	2.0	26.119402985074625
A02	1	1124	0	88.95617622882128	883	3.0	76.97841726618705
A02	1	1125	3	181.59060068801045	1894	1.0	2.0100502512562812
A02	1	1126	0	83.16536206007004	959	3.0	30.714285714285715
A02	1	1127	3	83.02050821855664	955	4.0	54.67625899280576
A02	1	1128	3	85.01916541904211	1152	1.0	22.641509433962263
A02	1	1129	1	86.65233850106597	1015	2.0	52.348993288590606
A02	1	1130	3	140.22792410105467	1757	1.0	15.957446808510639
A02	1	1131	2	77.07808052748442	1225	1.0	14.606741573033707
A02	1	1132	0	74.7314565628767	1045	1.0	16.546762589928058
A02	1	1133	3	82.93643102794886	1179	1.0	24.22360248447205
[truncated: 204,574+ more rows]

## Sheet: Figure 2b, d
Metadata_Well	Metadata_Site	ObjectNumber	Children_RCP_Cell_Count	Intensity_IntegratedIntensity_Dapi	AreaShape_Area
A04	1	1	0	86.52552072703838	919		S4-S2pT220
A04	1	2	0	78.56215771660209	877		TGFb:
A04	1	3	1	85.22082870453596	1070		0h	Well A04, A05, A06
A04	1	4	0	85.90676752105355	951		0.33h	Well B04, B05, B06
A04	1	5	0	78.28021680191159	1016		0.66h	Well C04, C05, C06
A04	1	6	2	64.05534457787871	951		1h	Well D04, D05, D06
A04	1	7	0	71.67029846087098	1071		1.5h	Well E04, E05, E06
A04	1	8	4	146.95526065304875	1884		2h	Well F04, F05, F06
A04	1	9	1	83.3111315369606	985		3h	Well G04, G05, G06
A04	1	10	0	78.51828816533089	893		5h	Well H04, H05, H06
A04	1	11	1	82.78193338960409	1212
A04	1	12	0	76.11804392933846	1031
A04	1	13	2	108.48748012259603	973		Metadata_Well	Well number
A04	1	14	2	84.66038001701236	969		Metadata_Site	Image number in well
A04	1	15	1	77.86794848740101	1137		ObjectNumber	Cell ID number in image
A04	1	16	3	84.15629824623466	1151		Children_RCP_Cell_Count	RCPs/Cell
A04	1	17	1	79.69898535311222	933		Intensity_IntegratedIntensity_Dapi	DAPI/cell
A04	1	18	2	72.32416278868914	1192		AreaShape_Area	Nuclear area/Cell
A04	1	19	0	84.90258651226759	995
A04	1	20	1	82.91796759143472	1046
A04	1	21	3	79.05415450409055	1115
A04	1	22	1	82.22571157291532	1148
A04	1	23	0	122.46984077617526	1188
A04	1	24	0	79.39635318890214	1206
A04	1	25	0	82.3029831983149	956
A04	1	26	4	85.2281072512269	1135
A04	1	27	0	81.24841707572341	1215
A04	1	28	0	72.39591060951352	1140
A04	1	29	2	88.2490426748991	1314
A04	1	30	0	86.33298238366842	894
A04	1	31	0	74.86665155738592	1107
A04	1	32	3	78.1297322101891	1229
A04	1	33	1	85.55466554686427	1102
A04	1	34	0	87.26306566596031	1024
A04	1	35	0	85.75460447743535	1077
A04	1	36	3	76.95756474509835	1206
A04	1	37	2	79.77508214488626	1097
A04	1	38	0	184.33682790771127	1758
A04	1	39	3	76.82157639414072	1196
A04	1	40	1	86.28075083345175	975
A04	1	41	2	86.37790502235293	1073
A04	1	42	2	89.2353857383132	1119
A04	1	43	1	90.11738764122128	1055
A04	1	44	4	159.76472134515643	1809
A04	1	45	0	77.94941642507911	1139
A04	1	46	1	112.03561470657587	1462
A04	1	47	2	77.1406425125897	1162
A04	1	48	2	25.644907388836145	428
A04	1	49	2	91.2813763692975	915
A04	1	50	3	80.49916850402951	1044
A04	1	51	1	102.50754557922482	576
A04	1	52	0	89.5060350522399	1058
A04	1	53	0	33.52159919962287	568
A04	1	54	1	92.48702203854918	641
A04	1	55	1	144.72820651903749	1449
A04	1	56	0	76.92361349612474	1181
A04	1	57	1	107.97259485349059	1029
A04	1	58	5	82.7442130856216	1174
A04	1	59	5	86.32237733900547	1160
A04	1	60	0	84.87405210733414	900
A04	1	61	3	119.23088436946273	617
A04	1	62	3	101.706981100142	948
A04	1	63	0	92.06923019513488	964
A04	1	64	3	163.33867406472564	1669
A04	1	65	3	87.75458936393261	1070
A04	1	66	1	90.95565739646554	1151
A04	1	67	0	109.64492277801037	1373
A04	1	68	0	76.33621742203832	943
A04	1	69	0	80.66376753523946	1007
A04	1	70	0	88.40115969255567	1173
A04	1	71	4	86.46720077097416	1148
A04	1	72	1	75.82963310554624	1121
A04	1	73	1	162.53365398943424	1455
A04	1	74	1	85.46291313692927	1239
A04	1	75	1	83.15466554835439	1259
A04	1	76	0	83.64032972976565	1029
A04	1	77	0	86.87937749177217	927
A04	1	78	1	93.90107590332627	972
A04	1	79	2	59.247348833829165	698
A04	1	80	1	145.50594367831945	1608
A04	1	81	1	131.93655305728316	1592
A04	1	82	1	90.12262165173888	1082
A04	1	83	1	91.8942551240325	856
A04	1	84	1	172.29308004304767	1669
A04	1	85	2	87.03979568555951	1155
A04	1	86	3	91.40648521482944	888
A04	1	87	1	81.80038154125214	892
A04	1	88	0	94.24653997644782	889
A04	1	89	1	132.1527276672423	1606
A04	1	90	2	126.60358605533838	1434
A04	1	91	2	86.95767169073224	970
A04	1	92	1	86.70165572687984	1036
A04	1	93	3	71.45723670348525	1057
A04	1	94	0	83.1098650842905	1001
A04	1	95	0	92.44927134364843	1103
A04	1	96	0	75.68039990589023	1136
A04	1	97	3	83.05177403986454	1201
A04	1	98	2	95.97618080675602	1123
A04	1	99	1	93.8404671214521	1092
A04	1	100	0	74.29663544520736	1217
A04	1	101	0	78.75944171100855	812
A04	1	102	2	133.18242180719972	1473
A04	1	103	0	118.68804459273815	1546
A04	1	104	0	91.65804523602128	1041
A04	1	105	0	98.44161139428616	922
A04	1	106	3	85.54764644801617	1356
A04	1	107	2	85.92156873270869	926
A04	1	108	1	90.94621210172772	1088
A04	1	109	0	86.12852676957846	1247
A04	1	110	1	78.37807292118669	1242
A04	1	111	2	73.79784863814712	1201
A04	1	112	1	94.24280166625977	1257
A04	1	113	1	95.2703900411725	965
A04	1	114	0	129.03656082227826	1480
A04	1	115	1	90.57126739621162	1177
A04	1	116	3	83.62447549402714	1231
A04	1	117	3	75.85975442826748	1197
A04	1	118	0	84.39659741520882	835
A04	1	119	3	82.03143368661404	1343
A04	1	120	1	87.93098367005587	1313
A04	1	121	0	78.86897082999349	987
A04	1	122	0	139.9787596538663	1405
A04	1	123	2	90.2566873319447	849
A04	1	124	1	91.09054713696241	1056
A04	1	125	0	101.33778888732195	869
A04	1	126	1	176.36278347671032	1644
A04	1	127	4	81.67528808489442	1244
A04	1	128	2	91.67045103013515	1309
A04	1	129	1	89.31706727296114	1094
A04	1	130	2	78.19862673059106	1188
A04	1	131	1	86.55080497637391	1200
A04	1	132	2	83.24025344103575	1209
A04	1	133	2	177.74532718583941	1585
A04	1	134	2	155.53009838238358	1452
A04	1	135	2	83.4345312602818	1177
A04	1	136	5	81.69347681477666	1288
A04	1	137	0	89.07443360611796	1250
A04	1	138	1	115.03585896641016	1446
A04	1	139	0	90.97680649533868	1056
A04	1	140	1	53.53176173567772	790
A04	1	141	0	78.60387589782476	1077
A04	1	142	1	83.29239346459508	1354
A04	1	143	1	178.2063476704061	1528
A04	1	144	0	184.23955146595836	1802
A04	1	145	1	89.35017950087786	888
A04	1	146	0	89.60337227582932	966
A04	1	147	3	89.04396129399538	1207
A04	1	148	0	90.82871748507023	979
A04	1	149	7	213.52857242897153	1310
A04	1	150	4	76.30679795145988	1076
A04	1	151	2	92.4750288426876	1216
A04	1	152	0	91.5052415728569	1246
A04	1	153	0	92.41022363677621	1121
A04	1	154	4	90.93424900248647	1258
A04	1	155	0	167.3712368682027	1631
A04	1	156	10	184.08638152107596	1408
A04	1	157	2	118.83462283760309	1264
A04	1	158	1	88.90992603823543	1168
A04	1	159	3	87.52144663408399	1057
A04	1	160	0	94.06359958276153	1133
A04	1	161	0	125.59951189905405	1351
A04	1	162	0	87.4217901006341	1222
A04	1	163	2	91.24100124835968	1245
A04	1	164	1	83.21930277720094	1001
A04	1	165	5	92.23924631625414	1371
A04	1	166	0	94.97392246499658	1284
A04	1	167	1	94.52785548940301	1082
A04	1	168	0	90.18756402283907	1247
A04	1	169	2	94.74586123973131	1147
A04	1	170	1	94.98092648386955	1106
A04	1	171	2	91.57987342774868	984
A04	1	172	1	95.05206389725208	957
A04	1	173	0	93.80239587649703	1104
A04	1	174	1	90.14752434939146	1126
A04	1	175	1	86.90374619886279	961
A04	1	176	0	91.14207697659731	1138
A04	1	177	0	83.13818576559424	948
A04	1	178	0	135.17296105623245	1338
A04	1	179	0	99.19798584654927	1173
A04	1	180	1	94.0568704046309	1281
A04	1	181	0	95.18951710313559	810
A04	1	182	3	93.94503726065159	890
A04	1	183	1	78.31776919588447	1080
A04	1	184	5	201.5026931874454	1715
A04	1	185	1	126.45041588693857	1370
A04	1	186	2	66.45203340426087	986
A04	1	187	1	89.40291464328766	1227
A04	1	188	0	92.59473584964871	969
A04	1	189	0	96.01834144070745	969
A04	1	190	2	92.57712687924504	1246
A04	1	191	0	83.18645003437996	981
A04	1	192	1	96.56020451337099	986
A04	1	193	2	90.81083409115672	1252
A04	1	194	0	96.26520194485784	1216
A04	1	195	2	195.03294422104955	1732
A04	1	196	2	94.8206760622561	1193
A04	1	197	1	87.73344023153186	1310
A04	1	198	1	100.30963608622551	1273
A04	1	199	0	87.15793081372976	970
A04	1	200	3	101.47626474127173	1204
A04	1	201	0	97.01709023490548	950
A04	1	202	3	84.172701574862	1265
A04	1	203	8	215.7477682568133	1203
A04	1	204	0	95.24545673653483	1143
A04	1	205	0	89.28395519778132	1237
A04	1	206	2	86.84670791402459	1225
A04	1	207	2	93.35196456313133	968
A04	1	208	1	88.26121948286891	1222
A04	1	209	1	100.67127487808466	1202
A04	1	210	2	100.85342192649841	1197
A04	1	211	1	89.0287633575499	1067
A04	1	212	1	194.1100329644978	1445
A04	1	213	1	101.19594121351838	1282
A04	1	214	0	86.58048378303647	1162
A04	1	215	0	99.34071880951524	1227
A04	1	216	0	102.83814763650298	1023
A04	1	217	1	98.98936456814408	1161
A04	1	218	3	85.52727557718754	1105
A04	1	219	0	94.21719703450799	906
A04	1	220	0	97.98115526512265	1231
A04	1	221	2	92.59845898672938	880
A04	1	222	1	98.72649744898081	1333
A04	1	223	0	96.12611592933536	1064
A04	1	224	2	181.47302984073758	1857
A04	1	225	0	98.95590145140886	1086
A04	1	226	1	180.57010788470507	1750
A04	1	227	0	98.67359434068203	1128
A04	1	228	0	98.04698265716434	1038
A04	1	229	0	86.15127804130316	1098
A04	1	230	0	88.5221942923963	1150
A04	1	231	0	179.86205867305398	1825
A04	1	232	2	83.59851997718215	1271
A04	1	233	0	101.51450384408236	1237
A04	1	234	1	151.24910368397832	1501
A04	1	235	0	97.78063651919365	1229
A04	1	236	0	97.35114070400596	1019
A04	1	237	4	88.18767094239593	1317
A04	1	238	0	86.29524699598551	1290
A04	1	239	1	193.2775771059096	1780
A04	1	240	1	196.3879454806447	1458
A04	1	241	2	98.79511719942093	1038
A04	1	242	1	65.7956818304956	840
A04	1	243	1	88.56052508950233	1111
A04	1	244	2	100.42655079439282	1196
A04	1	245	2	92.74148167669773	1159
A04	1	246	0	103.57871379330754	930
A04	1	247	2	192.5072861649096	1503
A04	1	248	1	85.86038013920188	1235
A04	1	249	0	99.87788211554289	874
A04	1	250	1	98.51227591186762	1176
A04	1	251	2	88.717998303473	1126
A04	1	252	0	92.38411543145776	1162
A04	1	253	3	88.49871075153351	1130
A04	1	254	2	89.40993367135525	1084
A04	1	255	1	99.02731365710497	1089
A04	1	256	1	86.77717258036137	1189
A04	1	257	0	82.93734659254551	1230
A04	1	258	1	101.32663480937481	1136
A04	1	259	1	101.20415046811104	980
A04	1	260	0	103.10138092562556	975
A04	1	261	2	78.12246891483665	1202
A04	1	262	0	86.89256133511662	899
A04	1	263	1	194.6891128756106	1380
A04	1	264	3	91.78811337053776	985
A04	1	265	1	191.08451976627111	1626
A04	1	266	2	97.21879936009645	1295
A04	1	267	4	88.23875806480646	1119
A04	1	268	1	207.67023742571473	1421
A04	1	269	0	104.59497978910804	917
A04	1	270	2	100.6266117952764	885
A04	1	271	1	133.67528814077377	1370
A04	1	272	4	100.36220344528556	1184
A04	1	273	1	99.2752270847559	1159
A04	1	274	5	157.22436868026853	1624
A04	1	275	0	88.95532177016139	1216
A04	1	276	2	95.39180606603622	1162
A04	1	277	2	99.58532084152102	1065
A04	1	278	1	175.79143984988332	1567
A04	1	279	2	114.98956290632486	1341
A04	1	280	1	100.09768845885992	1166
A04	1	281	0	101.58129258453846	884
A04	1	282	2	104.75184264406562	929
A04	1	283	0	86.0138248205185	1023
A04	1	284	1	90.68397030234337	973
A04	1	285	5	96.70875104144216	1280
A04	1	286	2	91.74285505712032	837
A04	1	287	1	99.74219880998135	1115
A04	1	288	1	93.87824840843678	1060
A04	1	289	0	102.22767991572618	1173
A04	1	290	1	85.64367149397731	1091
A04	1	291	3	83.22641337662935	1118
A04	1	292	2	91.59206544607878	952
A04	1	293	0	97.37148099020123	1242
A04	1	294	0	101.12768749892712	950
A04	1	295	2	100.06912354379892	853
A04	1	296	0	87.80126659944654	947
A04	1	297	2	98.61440464481711	1177
A04	1	298	0	87.46707870066166	855
A04	1	299	1	100.59902361407876	1262
A04	1	300	1	137.45537510886788	1350
A04	1	301	0	87.03286798298359	917
A04	1	302	0	89.62832080572844	1055
A04	1	303	0	87.05729781091213	955
A04	1	304	1	53.60886546596885	799
A04	1	305	1	87.36632334813476	865
A04	1	306	4	186.09390411153436	1352
A04	1	307	4	189.75883131846786	1727
A04	1	308	4	99.25659573450685	1166
A04	1	309	4	222.66692601516843	1001
A04	1	310	2	97.88233771920204	1160
A04	1	311	2	159.2293584048748	1342
A04	1	312	0	89.98144517093897	1254
A04	1	313	0	90.69727637991309	964
A04	1	314	4	92.16942104324698	1298
A04	1	315	1	92.13849088922143	1022
A04	1	316	0	101.32735162973404	828
A04	1	317	0	99.34932494163513	1173
A04	1	318	0	99.87225158512592	911
A04	1	319	14	199.15689343959093	965
A04	1	320	0	91.57343405485153	834
A04	1	321	0	85.45792321115732	954
A04	1	322	0	90.74908074736595	935
A04	1	323	2	94.39940501749516	1076
A04	1	324	0	101.34512882679701	887
A04	1	325	1	85.5404593385756	955
A04	1	326	0	94.01339757815003	861
A04	1	327	1	90.8738996013999	999
A04	1	328	3	204.14419782534242	1628
A04	1	329	1	92.16279870644212	1002
A04	1	330	1	91.94322131574154	1093
A04	1	331	2	98.75475707650185	1155
A04	1	332	8	231.9694973602891	1431
A04	1	333	1	94.30092333629727	1319
A04	1	334	4	99.1184864230454	1104
A04	1	335	4	94.21930273622274	872
A04	1	336	2	93.28174263983965	1339
A04	1	337	1	153.22658133879304	1511
A04	1	338	2	91.42728326842189	967
A04	1	339	2	98.14854661747813	1194
A04	1	340	0	93.90798808261752	930
A04	1	341	1	78.3878234103322	838
A04	1	342	1	92.8328068703413	814
A04	1	343	0	101.2302127443254	969
A04	1	344	0	104.88720545172691	930
A04	1	345	1	93.50988027453423	920
A04	1	346	0	95.16157792881131	962
A04	1	347	5	95.60318926721811	1121
A04	1	348	2	98.28532852977514	1013
A04	1	349	4	95.79809268191457	1071
A04	1	350	1	98.71537353098392	1010
A04	1	351	1	193.8467842526734	1567
A04	1	352	1	80.10432602837682	1075
A04	1	353	0	96.00624095648527	794
A04	1	354	2	95.8201266899705	1054
A04	1	355	0	95.3779050372541	1169
A04	1	356	0	106.05934239178896	676
A04	1	357	1	86.1337454803288	1076
A04	1	358	0	95.95066764578223	988
A04	1	359	0	95.00726346299052	1169
A04	1	360	4	197.24872206896544	1775
A04	1	361	2	88.32970177009702	1229
A04	1	362	0	88.3967192620039	1031
A04	1	363	2	130.54686824977398	1479
A04	1	364	2	127.22957222163677	1345
A04	1	365	3	96.66671250760555	1139
A04	1	366	1	92.089494202286	982
A04	1	367	3	76.55648149549961	1224
A04	1	368	0	96.6261083483696	1035
A04	1	369	4	92.84971394017339	1028
A04	1	370	1	83.75587107613683	1240
A04	1	371	2	101.29892433434725	1176
A04	1	372	1	109.48014037311077	786
A04	1	373	1	95.63839184492826	1203
A04	1	374	0	94.72571906074882	1090
A04	1	375	1	99.11496169120073	1281
A04	1	376	2	144.93862810730934	1223
A04	1	377	1	96.67450989037752	987
A04	1	378	1	83.25726716592908	1203
A04	1	379	3	97.0345159880817	899
A04	1	380	0	80.99485775828362	1079
A04	1	381	3	199.14560179039836	1998
A04	1	382	0	97.99308783560991	1122
A04	1	383	1	88.21020834520459	1146
A04	1	384	1	72.0314488708973	1089
A04	1	385	2	88.912382889539	1074
A04	1	386	1	101.20303661376238	1094
A04	1	387	5	198.62572686001658	1686
A04	1	388	8	207.83311216533184	1649
A04	1	389	1	174.59188240393996	1645
A04	1	390	1	85.48136113584042	1002
A04	1	391	2	94.61069660261273	846
A04	1	392	0	97.87473883852363	1318
A04	1	393	2	104.55066780000925	1004
A04	1	394	0	97.34743274748325	1098
A04	1	395	2	120.06347778812051	1468
A04	1	396	0	92.10595878958702	1006
A04	1	397	0	94.40758393704891	1082
A04	1	398	1	190.5296713002026	1513
A04	1	399	3	79.8379492610693	1152
A04	1	400	2	106.5743496119976	870
A04	1	401	1	91.2639353685081	1035
A04	1	402	2	101.47641738504171	971
A04	1	403	1	85.23872749879956	1016
A04	1	404	0	82.33907088637352	1161
A04	1	405	2	83.30557722970843	1139
A04	1	406	0	94.28834964334965	933
A04	1	407	0	98.12449842691422	1030
A04	1	408	0	86.3777371942997	1130
A04	1	409	1	237.06309642642736	1078
A04	1	410	0	76.69407199323177	1203
A04	1	411	1	90.10844603925943	1144
A04	1	412	0	99.56250866129994	1252
A04	1	413	0	95.55889227241278	1041
A04	1	414	1	101.38486304879189	1253
A04	1	415	4	95.6504616253078	1003
A04	1	416	2	39.174166560173035	481
A04	1	417	3	94.62717641890049	1292
A04	1	418	0	96.20952177420259	1095
A04	1	419	2	198.89292761310935	1740
A04	1	420	0	98.96383621171117	1227
A04	1	421	1	94.45812169834971	1101
A04	1	422	0	164.56614020094275	1686
A04	1	423	1	93.33174657821655	1211
A04	1	424	1	96.73582062497735	1101
A04	1	425	4	99.40946063399315	965
A04	1	426	0	143.24519731104374	1634
A04	1	427	1	51.74485391005874	561
A04	1	428	2	84.99417116865516	858
A04	1	429	0	150.76433996483684	1744
A04	1	430	1	82.89555208012462	1285
A04	1	431	3	98.10893438383937	1387
A04	1	432	1	100.08616768196225	1088
A04	1	433	2	100.64567037299275	1133
A04	1	434	1	95.05490221083164	1269
A04	1	435	4	201.85525316372514	1830
A04	1	436	0	99.09443814307451	1164
A04	1	437	2	95.1148853264749	1336
A04	1	438	1	98.2518350109458	1162
A04	1	439	0	61.56585031747818	926
A04	1	440	3	91.70154886692762	1413
A04	1	441	1	80.68979942053556	1284
A04	1	442	0	157.91209296509624	1533
A04	1	443	2	91.6327307857573	1325
A04	1	444	0	94.18777764961123	1193
A04	1	445	1	99.25142301991582	1061
A04	1	446	2	82.9566644988954	1237
A04	1	447	2	95.44734889641404	1229
A04	1	448	0	94.02835136279464	1039
A04	1	449	2	91.81116960942745	1005
A04	1	450	2	96.68036932870746	1087
A04	1	451	1	96.4965592585504	1294
A04	1	452	3	119.51859333738685	1518
A04	1	453	0	100.14489965885878	1057
A04	1	454	0	96.52951861917973	885
A04	1	455	2	94.1295492388308	1267
A04	1	456	5	84.66555298864841	1182
A04	1	457	0	90.77485328912735	1074
A04	1	458	0	87.83425654098392	967
A04	1	459	3	192.48001859337091	1847
A04	1	460	2	90.92414744570851	1149
A04	1	461	1	96.83448550850153	1043
A04	1	462	1	95.33749920874834	1171
A04	1	463	2	143.70074022561312	1064
A04	1	464	1	80.10383763164282	1147
A04	1	465	3	160.8286106325686	1571
A04	1	466	2	149.90251011028886	1398
A04	1	467	4	161.4925460703671	1768
A04	1	468	0	97.89434662088752	980
A04	1	469	1	95.68555748835206	1327
A04	1	470	0	98.98496993631124	1286
A04	1	471	0	101.84504485502839	701
A04	1	472	1	91.56157785281539	1283
A04	1	473	0	103.8630656003952	1032
A04	1	474	0	98.7358815856278	746
A04	1	475	3	199.3492944613099	2045
A04	1	476	2	98.5704586096108	773
A04	1	477	1	90.9886777959764	1095
A04	1	478	1	87.58898305892944	842
A04	1	479	1	100.19229440391064	1112
A04	1	480	2	101.88348217308521	876
A04	1	481	0	100.44150451943278	1118
A04	1	482	2	242.28410797193646	1099
A04	1	483	2	100.68346692249179	989
A04	1	484	2	86.39856562018394	1247
A04	1	485	1	90.76884119212627	1303
A04	1	486	3	207.45622954890132	1401
A04	1	487	2	92.2796063683927	1265
A04	1	488	1	177.31929534301162	1323
A04	1	489	1	202.83636260777712	1498
A04	1	490	5	213.65925096347928	1772
A04	1	491	1	98.32204175367951	1002
A04	1	492	2	100.60308233648539	964
A04	1	493	1	98.87687507644296	1046
A04	1	494	1	158.7819484770298	1485
A04	1	495	3	101.81313805282116	911
A04	1	496	5	94.5492637604475	1188
A04	1	497	2	97.42366683110595	1260
A04	1	498	1	107.67049675807357	1194
A04	1	499	6	210.67452539503574	1809
A04	1	500	18	207.11752516403794	1200
A04	1	501	1	132.2097659856081	1603
A04	1	502	0	97.48273456841707	965
A04	1	503	3	102.06565952673554	1146
A04	1	504	1	90.05995290353894	1173
A04	1	505	1	101.23520272225142	1099
A04	1	506	3	94.7044176235795	1123
A04	1	507	0	100.54586104676127	1171
A04	1	508	2	198.75519962236285	1541
A04	1	509	1	91.92182806506753	947
A04	1	510	0	95.2490273527801	1010
A04	1	511	1	99.38902878016233	1116
A04	1	512	0	88.16441608965397	972
A04	1	513	2	101.65128556266427	1328
A04	1	514	1	98.6524912007153	1135
A04	1	515	3	95.39519359916449	1317
A04	1	516	0	95.50309002399445	995
A04	1	517	1	97.38292517513037	1144
A04	1	518	2	100.30548566952348	878
A04	1	519	1	86.44676896557212	1028
A04	1	520	0	94.62243092060089	1002
A04	1	521	1	95.95132384449244	1065
A04	1	522	0	44.31265740469098	564
A04	1	523	0	98.73836901783943	1008
A04	1	524	0	101.19552924484015	1025
A04	1	525	1	97.6887923926115	1161
A04	1	526	3	225.12742832675576	1557
A04	1	527	0	42.96755937859416	477
A04	1	528	0	42.13679728657007	542
A04	1	529	1	87.70098422840238	985
A04	1	530	0	55.70402080565691	552
A04	1	531	0	181.8282597847283	1567
A04	1	532	1	96.81213093549013	1179
A04	1	533	5	253.00550849735737	1393
A04	1	534	2	101.32909143716097	1050
A04	1	535	5	249.64350332692266	1278
A04	1	536	1	99.06572075933218	1095
A04	1	537	0	97.54592218622565	1146
A04	1	538	1	94.79673477262259	887
A04	1	539	2	167.29192056134343	1503
A04	1	540	3	102.4771192446351	1061
A04	1	541	0	101.38942582532763	1280
A04	1	542	1	209.41278721764684	1729
A04	1	543	3	157.69906169176102	1667
A04	1	544	0	86.56485861167312	982
A04	1	545	0	100.37639433145523	802
A04	1	546	0	90.28349744528532	1060
A04	1	547	0	101.28346702829003	1070
A04	1	548	3	96.8635081127286	1083
A04	1	549	1	174.240223005414	1813
A04	1	550	3	100.4774396494031	1111
A04	1	551	1	91.29646772891283	1322
A04	1	552	0	93.89868034422398	1268
A04	1	553	1	103.8240483738482	940
A04	1	554	3	122.68453492224216	1408
A04	1	555	0	78.41867716610432	1127
A04	1	556	0	100.53041891753674	992
A04	1	557	1	93.27200731635094	1087
A04	1	558	0	89.97085520625114	772
A04	1	559	0	91.84359516203403	977
A04	1	560	3	97.25069059059024	1225
A04	1	561	1	89.66097534447908	916
A04	1	562	0	79.59699410200119	1110
A04	1	563	0	101.95782413333654	964
A04	1	564	0	100.37290014326572	973
A04	1	565	1	95.54520506411791	1140
A04	1	566	0	101.67183950915933	898
A04	1	567	3	87.74660883843899	1200
A04	1	568	0	97.73444734886289	1268
A04	1	569	0	268.1837797984481	2113
A04	1	570	0	90.24489225819707	1072
A04	1	571	1	102.02778684347868	1003
A04	1	572	0	101.48879237473011	813
A04	1	573	1	99.68580156937242	1014
A04	1	574	2	97.23569101840258	1432
A04	1	575	1	102.70379201695323	1066
A04	1	576	0	78.05806067213416	731
A04	1	577	0	88.73548486828804	1185
A04	1	578	0	100.19330128282309	1015
A04	1	579	0	104.78353545814753	832
A04	1	580	2	117.14915716648102	1537
A04	1	581	0	88.67954526469111	832
A04	1	582	1	97.76902435719967	1209
A04	1	583	2	183.3197374008596	1400
A04	1	584	0	101.1217518337071	955
A04	1	585	0	96.98944091051817	1131
A04	1	586	0	90.49208830296993	1115
A04	1	587	0	104.57161836698651	557
A04	1	588	0	103.11427496373653	875
A04	1	589	0	89.32800792530179	979
A04	1	590	3	96.22589465230703	871
A04	1	591	2	204.7472039423883	1806
A04	1	592	2	82.33879609778523	1112
A04	1	593	1	95.50917829945683	1049
A04	1	594	0	174.51758615672588	1638
A04	1	595	1	100.35001157596707	1038
A04	1	596	2	102.19429332762957	1121
A04	1	597	1	85.75065237656236	1150
A04	1	598	1	104.67891989648342	1238
A04	1	599	2	106.96668952703476	910
A04	1	600	1	98.71480903029442	959
A04	1	601	1	97.2178226672113	833
A04	1	602	0	86.67914858460426	995
A04	1	603	1	96.06611739099026	980
A04	1	604	1	86.56484336405993	930
A04	1	605	0	101.4343786239624	988
A04	1	606	7	145.41092566400766	1885
A04	1	607	1	86.53679721802473	938
A04	1	608	0	71.53652259334922	747
A04	1	609	2	100.42966366559267	974
A04	1	610	1	85.07295353338122	1073
A04	1	611	0	191.70508900284767	1608
A04	1	612	0	144.59449168667197	1320
A04	1	613	0	113.19107358530164	1183
A04	1	614	1	79.63985677808523	1243
A04	1	615	1	103.78330673277378	1148
A04	1	616	3	103.4885177128017	1244
A04	1	617	2	100.6247502937913	1072
A04	1	618	0	93.85037024691701	805
A04	1	619	0	26.434714280068874	342
A04	1	620	1	180.33800287172198	1534
A04	1	621	0	90.15777850151062	1180
A04	1	622	0	96.27673761174083	1307
A04	1	623	0	94.65662635490298	1242
A04	1	624	1	96.30482970178127	1187
A04	1	625	0	85.9780728444457	832
A04	1	626	1	97.65891521796584	1203
A04	1	627	2	215.10481415688992	1698
A04	1	628	1	99.97700473666191	1154
A04	1	629	0	82.37801198288798	865
A04	1	630	0	96.46501879394054	970
A04	1	631	0	87.7405966706574	1090
A04	1	632	2	96.56023511663079	1388
A04	1	633	1	116.97717250138521	1361
A04	1	634	4	102.64356470480561	1164
A04	1	635	0	100.73286034166813	944
A04	1	636	0	93.75414674729109	1003
A04	1	637	0	98.95964001119137	1050
A04	1	638	0	84.02780198305845	995
A04	1	639	1	96.30896471068263	1260
A04	1	640	0	81.31911198794842	1215
A04	1	641	3	96.99786378443241	1311
A04	1	642	3	97.36217304319143	1270
A04	1	643	1	95.73713282123208	886
A04	1	644	0	85.57712672278285	638
A04	1	645	0	132.20714139938354	1323
A04	1	646	0	97.78989858925343	1117
A04	1	647	0	97.08767846599221	1255
A04	1	648	7	73.75289553031325	1165
A04	1	649	4	201.47577622160316	1384
A04	1	650	1	102.02996879816055	1017
A04	1	651	1	115.43952109664679	1285
A04	1	652	1	95.54435044527054	1145
A04	1	653	0	99.23215091228485	805
A04	1	654	1	82.25841164961457	1063
A04	1	655	0	92.08035414665937	973
A04	1	656	0	90.98539727553725	1070
A04	1	657	1	90.45818266272545	718
A04	1	658	3	96.10563817992806	984
A04	1	659	0	100.15420781075954	1231
A04	1	660	2	75.01739541441202	1262
A04	1	661	0	99.93482883274555	1064
A04	1	662	0	103.52607006207108	1130
A04	1	663	1	92.87707349658012	1256
A04	1	664	2	98.4760052151978	1046
A04	1	665	0	92.79272148385644	1179
A04	1	666	1	88.2156100794673	1084
A04	1	667	0	94.790707398206	931
A04	1	668	0	135.10836973786354	1316
A04	1	669	0	92.95887701958418	971
A04	1	670	0	92.04411387071013	869
A04	1	671	1	98.1027391590178	1096
A04	1	672	0	101.41196320578456	1026
A04	1	673	0	96.34605943784118	1118
A04	1	674	0	93.42952629178762	932
A04	1	675	0	170.19549875706434	1635
A04	1	676	3	97.90658428147435	1012
A04	1	677	0	87.11941727995872	1013
A04	1	678	2	100.17688272148371	1017
A04	1	679	1	84.59780273586512	1170
A04	1	680	1	99.14683759585023	881
A04	1	681	3	99.61409940198064	1242
A04	1	682	2	189.12103448063135	1714
A04	1	683	0	103.16484333947301	1123
A04	1	684	4	207.149095967412	1495
A04	1	685	0	96.76986346766353	1091
A04	1	686	3	97.41615934297442	1291
A04	1	687	2	102.0865492336452	1164
A04	1	688	0	91.29512483999133	853
A04	1	689	0	99.31096371635795	863
A04	1	690	1	88.15759529918432	1113
A04	1	691	0	79.71229111775756	1167
A04	1	692	1	98.01899759471416	1213
A04	1	693	0	99.83431761339307	1252
A04	1	694	0	96.60018311440945	943
A04	1	695	1	95.39365227147937	1181
A04	1	696	0	96.961684666574	1118
A04	1	697	0	87.67885870113969	924
A04	1	698	0	93.3361715041101	785
A04	1	699	0	89.69936686754227	1312
A04	1	700	1	100.79250794276595	1212
A04	1	701	0	97.69974819943309	897
A04	1	702	0	100.3699093312025	1036
A04	1	703	0	100.23530948907137	966
A04	1	704	1	97.92195013910532	934
A04	1	705	1	188.09073033556342	1670
A04	1	706	0	88.55523016676307	1086
A04	1	707	0	98.67100029811263	938
A04	1	708	0	91.76617100834846	880
A04	1	709	2	90.92822175100446	1157
A04	1	710	1	90.72239288315177	1350
A04	1	711	0	83.23549258336425	914
A04	1	712	14	180.99961867928505	1217
A04	1	713	0	147.22092018276453	1234
A04	1	714	0	99.25799968466163	1071
A04	1	715	14	88.50945311039686	1285
A04	1	716	1	84.84428176283836	1058
A04	1	717	5	95.55387212336063	1405
A04	1	718	1	97.94593748822808	1168
A04	1	719	0	97.77795074135065	940
A04	1	720	1	175.6209353916347	1593
A04	1	721	5	79.89106598496437	1302
A04	1	722	1	95.40401320531964	998
A04	1	723	1	98.88395524770021	1045
A04	1	724	0	96.71578559651971	1039
A04	1	725	1	74.1663539968431	1221
A04	1	726	3	97.45526811480522	1014
A04	1	727	0	119.02574207633734	1458
A04	1	728	3	97.23532461002469	1099
A04	1	729	1	117.38809816166759	1562
A04	1	730	0	90.67107661813498	839
A04	1	731	1	102.85709935426712	1007
A04	1	732	2	97.12208749726415	1191
A04	1	733	0	87.18439009040594	1005
A04	1	734	2	94.22313259541988	883
A04	1	735	4	89.92805374786258	999
A04	1	736	3	96.56691864877939	1168
A04	1	737	1	87.69654389470816	1081
A04	1	738	1	94.50676751881838	1338
A04	1	739	0	97.05174334719777	1096
A04	1	740	3	99.71161989867687	1131
A04	1	741	2	90.76913107559085	1063
A04	1	742	2	88.15922809019685	1200
A04	1	743	0	95.72626857832074	1004
A04	1	744	0	194.94998111575842	1880
A04	1	745	2	88.21382480487227	1278
A04	1	746	1	92.77357153594494	1166
A04	1	747	0	93.27698178961873	1005
A04	1	748	2	93.9311970807612	813
A04	1	749	2	97.802380643785	1056
A04	1	750	0	127.77268659323454	1501
A04	1	751	1	94.56206623837352	1166
A04	1	752	0	92.39432361721992	1002
A04	1	753	2	95.4680554755032	1287
A04	1	754	1	79.26117356866598	1312
A04	1	755	0	98.44553305953741	1094
A04	1	756	4	94.28366540372372	1270
A04	1	757	4	94.65813705697656	1254
A04	1	758	0	197.00828581675887	1514
A04	1	759	3	97.58937991410494	1196
A04	1	760	3	100.05429154261947	982
A04	1	761	2	86.55979258567095	963
A04	1	762	5	89.924849499017	1243
A04	1	763	0	113.23900205269456	1032
A04	1	764	1	92.0543831884861	1294
A04	1	765	2	87.35588632151484	1072
A04	1	766	10	129.79069216176867	1683
A04	1	767	4	90.60720238089561	974
A04	1	768	1	181.27225159481168	1816
A04	1	769	2	96.82186620682478	1261
A04	1	770	0	90.45217065885663	1051
A04	1	771	1	93.26800950244069	1145
A04	1	772	2	97.21045264974236	1239
A04	1	773	2	90.12353709340096	1106
A04	1	774	0	86.19780276343226	1124
A04	1	775	0	125.96244754269719	1347
A04	1	776	0	89.10727103799582	1037
A04	1	777	1	263.12680265307426	2065
A04	1	778	4	87.57096215710044	1092
A04	1	779	1	91.55208671092987	1103
A04	1	780	0	94.51602965965867	1170
A04	1	781	3	151.13398955389857	1509
A04	1	782	0	82.02555903792381	1014
A04	1	783	1	90.9738155901432	900
A04	1	784	0	87.54557112976909	966
A04	1	785	1	90.88983014971018	1344
A04	1	786	2	58.51245917379856	943
A04	1	787	0	153.3115130662918	1441
A04	1	788	1	97.84328987449408	1046
A04	1	789	0	96.15928903222084	1039
A04	1	790	2	133.180697273463	1232
A04	1	791	0	98.74882131069899	960
A04	1	792	5	88.01014735549688	1240
A04	1	793	4	98.17010781541467	1213
A04	1	794	2	77.18931881338358	1132
A04	1	795	1	93.79310296848416	996
A04	1	796	1	135.32228588312864	1521
A04	1	797	2	91.33511859923601	1047
A04	1	798	0	88.0230106934905	1050
A04	1	799	0	86.65499367937446	1125
A04	1	800	1	92.46347748860717	729
A04	1	801	1	190.8940568342805	1533
A04	1	802	2	77.001709099859	1084
A04	1	803	1	89.50566874444485	1162
A04	1	804	0	97.95994514971972	865
A04	1	805	1	110.83706432208419	754
A04	1	806	0	171.00578345358372	1473
A04	1	807	1	86.41411463543773	838
A04	1	808	1	100.56723897531629	837
A04	1	809	4	88.47870624810457	1284
A04	1	810	4	66.64545676857233	1040
A04	1	811	0	96.01162746176124	1096
A04	1	812	0	172.83605742082	1612
A04	1	813	1	90.41915034130216	1156
A04	1	814	0	86.33623268455267	922
A04	1	815	0	105.42224771156907	1089
A04	1	816	0	201.68802961334586	1533
A04	1	817	0	90.8404366672039	1110
A04	1	818	10	193.4678113721311	1530
A04	1	819	1	149.74265682324767	1711
A04	1	820	0	97.59732965007424	937
A04	1	821	0	82.73072411119938	1296
A04	1	822	1	94.51789143308997	1169
A04	1	823	0	193.65302528068423	1374
A04	1	824	1	97.46248571947217	836
A04	1	825	1	141.8522470779717	1609
A04	1	826	0	99.76142536476254	833
A04	1	827	0	84.44628070667386	1097
A04	1	828	0	83.33318085223436	1162
A04	1	829	3	86.72729090973735	1210
A04	1	830	0	87.30713365599513	1245
A04	1	831	0	95.96836815401912	1059
A04	1	832	1	195.77654699981213	1499
A04	1	833	2	73.18330678343773	1156
A04	1	834	3	96.05896110460162	1047
A04	1	835	1	201.07011513784528	1527
A04	1	836	1	91.70794235914946	1141
A04	1	837	8	197.89015031978488	1529
A04	1	838	1	84.01922653242946	1098
A04	1	839	1	95.55956368893385	990
A04	1	840	1	87.0182499140501	907
A04	1	841	2	79.60970489680767	1075
A04	1	842	0	102.07165603339672	835
A04	1	843	0	185.02322449162602	1599
A04	1	844	2	95.97850005701184	848
A04	1	845	1	88.80242621526122	1096
A04	1	846	3	96.54802791401744	1297
A04	1	847	4	89.52283520251513	1082
A04	1	848	1	95.00848402455449	1051
A04	1	849	5	144.15413161739707	1521
A04	1	850	0	88.16966508328915	957
A04	1	851	0	186.27025252953172	1600
A04	1	852	2	87.11500737443566	1162
A04	1	853	1	100.87138183042407	1083
A04	1	854	0	97.09897009283304	812
A04	1	855	2	96.22771053761244	1031
A04	1	856	3	90.84563987702131	1064
A04	1	857	0	194.8430457673967	1537
A04	1	858	0	92.40163286402822	1007
A04	1	859	0	95.53160924091935	928
A04	1	860	1	96.7509421557188	805
A04	1	861	1	83.02482664957643	1244
A04	1	862	0	96.2540780827403	910
A04	1	863	1	95.85874724015594	1209
A04	1	864	0	87.06007477641106	985
A04	1	865	1	77.63758309930563	1150
A04	1	866	2	98.13000694662333	950
A04	1	867	0	187.19447623565793	1430
A04	1	868	1	88.09808515757322	779
A04	1	869	0	96.5459984689951	867
A04	1	870	0	65.16849013790488	1039
A04	1	871	2	139.0082400366664	1678
A04	1	872	3	153.36543849483132	1577
A04	1	873	0	27.339162297546864	476
A04	1	874	0	91.36119636893272	1075
A04	1	875	2	94.05659583583474	1095
A04	1	876	0	94.4710766300559	1044
A04	1	877	4	127.78823528066278	1341
A04	1	878	0	94.3706722818315	933
A04	1	879	3	92.06349302455783	1140
A04	1	880	1	154.38565669208765	1689
A04	1	881	2	95.46411849930882	1013
A04	1	882	0	102.74711237847805	1112
A04	1	883	1	91.37677592039108	818
A04	1	884	2	145.06787237152457	1613
A04	1	885	1	93.45748089253902	1019
A04	1	886	0	93.17633344233036	1072
A04	1	887	0	92.94093244895339	841
A04	1	888	6	186.44951559603214	1005
A04	1	889	1	91.1203632839024	1154
A04	1	890	0	74.0068055652082	983
A04	1	891	0	89.24956142157316	1062
A04	1	892	1	94.18295569717884	794
A04	1	893	14	215.26265354827046	1159
A04	1	894	1	82.01812786236405	1198
A04	1	895	0	91.91422915831208	882
A04	1	896	2	143.9279774427414	1460
A04	1	897	1	93.93160914257169	981
A04	1	898	2	169.56110491231084	1862
A04	1	899	3	82.20656153187156	1139
A04	1	900	3	188.74164953827858	1639
A04	1	901	0	152.03390557318926	1206
A04	1	902	2	92.73969647288322	1245
A04	1	903	3	133.43259351700544	1568
A04	1	904	5	86.14998108148575	1195
A04	1	905	1	78.15516908094287	1078
A04	1	906	1	91.31049078702927	862
A04	1	907	1	93.04216074571013	1090
A04	1	908	2	112.53221952170134	1388
A04	1	909	1	84.74322113022208	1206
A04	1	910	2	85.96519431471825	1174
A04	1	911	4	86.0918747484684	1060
A04	1	912	1	84.80714133009315	1190
A04	1	913	1	142.56423299387097	1350
A04	1	914	1	153.61824991554022	1764
A04	1	915	0	147.48940290138125	1518
A04	1	916	0	117.23938371986151	1462
A04	1	917	2	189.5143360644579	1557
A04	1	918	0	101.89373624324799	828
A04	1	919	0	100.84290845692158	1289
A04	1	920	0	201.30702684819698	1191
A04	1	921	1	181.3280842229724	1475
A04	1	922	0	146.22137785330415	1586
A04	1	923	2	117.93852159380913	1397
A04	1	924	2	83.7504845969379	1093
A04	1	925	2	90.76067761704326	1057
A04	1	926	0	69.8484627828002	708
A04	1	927	0	71.03672865778208	1104
A04	1	928	2	185.0797896757722	1908
A04	1	929	6	90.06300453096628	648
A04	1	930	0	127.67266365513206	1583
A04	1	931	5	92.29422444850206	504
A04	1	932	1	93.19090573117137	913
A04	1	933	1	156.21013210713863	1515
A04	1	934	2	82.11201661080122	849
A04	1	935	0	84.27382316067815	1157
A04	1	936	4	86.59696365892887	1080
A04	1	937	2	85.27225157245994	1110
A04	1	938	2	108.21681549400091	1100
A04	1	939	0	142.35489451512694	1754
A04	1	940	0	158.69329375773668	1583
A04	1	941	0	90.43483648821712	991
A04	1	942	1	178.66781119257212	1579
A04	1	943	0	86.1441063284874	1092
A04	1	944	1	91.24361042305827	882
A04	1	945	2	166.7311666160822	1558
A04	1	946	1	85.15912112221122	1177
A04	1	947	2	92.1157549135387	986
A04	1	948	16	188.2889448069036	951
A04	1	949	0	87.23675898835063	911
A04	1	950	0	77.72243845462799	1159
A04	1	951	2	129.44727270677686	1656
A04	1	952	1	93.25586329773068	1095
A04	1	953	4	97.38315406441689	1381
A04	1	954	1	95.76772737503052	1069
A04	1	955	1	83.60883503779769	1159
A04	1	956	1	151.6592356711626	1543
A04	1	957	0	170.86500342190266	1686
A04	1	958	2	188.28302438557148	1397
A04	1	959	2	181.2064396031201	1623
A04	1	960	2	85.49813082814217	1243
A04	1	961	4	79.41934860125184	1188
A04	1	962	2	183.23027413710952	1676
A04	1	963	0	79.43137268722057	1021
A04	1	964	2	91.09942806139588	1323
A04	1	965	1	77.61275659129024	1021
A04	1	966	2	183.16862753778696	1996
A04	1	967	0	82.27476935088634	1063
A04	1	968	0	85.15245295315981	1106
A04	1	969	0	79.32718410715461	1093
A04	1	970	4	178.08183433115482	1609
A04	1	971	0	86.96534684672952	1010
A04	1	972	0	90.814572352916	958
A04	1	973	1	77.9734189286828	1134
A04	1	974	0	82.73191438242793	978
A04	1	975	1	174.24615865945816	1631
A04	1	976	1	85.66482049971819	1166
A04	1	977	1	88.10592832788825	1164
A04	1	978	1	80.16035718843341	941
A04	1	979	0	85.85682474076748	1061
A04	1	980	0	91.18089570477605	915
A04	1	981	2	84.14505234733224	1082
A04	1	982	0	78.70400568470359	1130
A04	1	983	2	83.6334021538496	1250
A04	1	984	1	84.94753962382674	1095
A04	1	985	1	84.3783627897501	1075
A04	1	986	1	81.3609828054905	1110
A04	1	987	4	77.03067078068852	1266
A04	1	988	1	71.28236837685108	1006
A04	1	989	1	90.6319372728467	1246
A04	1	990	0	100.9219962619245	1411
A04	1	991	2	81.71520574018359	1127
A04	1	992	1	91.0856642536819	967
A04	1	993	0	86.48357387259603	1116
A04	1	994	0	82.8618450537324	1176
A04	1	995	1	119.84156586974859	1437
A04	1	996	2	173.191332988441	1771
A04	1	997	3	84.82258350402117	1194
A04	1	998	3	76.97517374530435	1032
A04	1	999	0	86.02349899709225	1132
A04	1	1000	1	74.12510885298252	1070
A04	1	1001	0	84.49927524849772	1179
A04	1	1002	2	73.18562607094646	1275
A04	1	1003	1	87.54859253764153	1016
A04	1	1004	0	80.01591528579593	1018
A04	1	1005	0	84.4289312697947	1088
A04	1	1006	1	78.26430156454444	844
A04	1	1007	4	76.26123451814055	1115
A04	1	1008	1	165.8798352777958	1521
A04	1	1009	1	76.39085992053151	887
A04	1	1010	1	130.46494260057807	1276
A04	1	1011	1	78.48749544844031	1154
A04	1	1012	0	39.17871372774243	495
A04	1	1013	1	86.65641267970204	870
A04	1	1014	1	87.90809515118599	1126
A04	1	1015	6	70.84454116225243	1079
A04	1	1016	3	88.91720465198159	1108
A04	1	1017	2	85.01316871121526	1249
A04	1	1018	2	87.40927746519446	1031
A04	1	1019	1	86.50449387356639	870
A04	1	1020	3	164.91309978812933	1498
A04	1	1021	2	89.91184884309769	898
A04	1	1022	0	79.32799283415079	1189
A04	1	1023	4	180.12060757353902	1786
A04	1	1024	0	82.84348835796118	1215
A04	1	1025	1	79.45612274482846	1192
A04	1	1026	1	83.24565511569381	1136
A04	1	1027	0	85.46709397435188	929
A04	1	1028	1	49.53183804452419	588
A04	1	1029	0	80.20782807841897	1098
A04	1	1030	1	118.65252174064517	1334
A04	1	1031	2	87.96955830603838	901
A04	1	1032	2	75.03915483877063	1226
A04	1	1033	1	77.1069200411439	886
A04	1	1034	0	42.49544522166252	443
A04	1	1035	2	129.47399115934968	1481
A04	1	1036	0	163.93014457821846	1879
A04	1	1037	0	84.86494247615337	953
A04	1	1038	1	93.91152824088931	1071
A04	1	1039	0	54.57892734184861	600
A04	1	1040	0	81.8716716915369	905
A04	1	1041	0	86.07949963584542	1052
A04	1	1042	1	88.77901887521148	941
A04	1	1043	0	85.61268045380712	1258
A04	1	1044	1	60.90203706547618	723
A04	1	1045	1	88.53202108293772	929
A04	1	1046	1	125.70946845039725	1562
A04	1	1047	1	83.8128328807652	1180
A04	1	1048	0	35.51512943580747	552
A04	1	1049	0	74.33023586496711	1027
A04	1	1050	4	116.83698811009526	1485
A04	1	1051	0	81.23813239112496	925
A04	1	1052	7	85.46425590664148	1005
A04	1	1053	0	85.9110246784985	943
A04	1	1054	4	74.33336395025253	1233
A04	1	1055	0	77.4700085259974	1182
A04	1	1056	0	76.05900670960546	1137
A04	1	1057	0	82.8048981577158	1083
A04	1	1058	2	85.91532766819	1190
A04	1	1059	0	25.85473408550024	390
A04	1	1060	0	83.59459844604135	1104
A04	1	1061	2	77.83643860369921	1020
A04	1	1062	2	86.12735189124942	1055
A04	1	1063	1	83.59255380183458	1170
A04	1	1064	1	88.2299688346684	946
A04	1	1065	2	171.95101867988706	1363
A04	1	1066	0	78.11108573153615	844
A04	1	1067	1	82.5687039270997	1156
A04	1	1068	2	64.9725796431303	1073
A04	1	1069	2	76.75486398115754	944
A04	1	1070	1	81.04713525250554	1002
A04	1	1071	0	82.72318632528186	1087
A04	1	1072	0	80.74175632372499	988
A04	1	1073	1	122.9305716343224	1605
A04	1	1074	1	76.94491505250335	1146
A04	1	1075	0	85.4418708756566	875
A04	1	1076	4	84.70350206643343	1103
A05	1	1	0	80.43549244105816	904
A05	1	2	1	55.73728558048606	894
A05	1	3	1	83.51393925026059	911
A05	1	4	1	86.64722667261958	971
A05	1	5	1	82.4599834419787	996
A05	1	6	1	82.16723887249827	1205
A05	1	7	0	86.20573752373457	889
A05	1	8	0	86.01072706654668	879
A05	1	9	0	88.85932723805308	948
A05	1	10	0	70.55074387788773	944
A05	1	11	0	82.2305639386177	1059
A05	1	12	1	80.17439537867904	919
A05	1	13	0	79.22017255052924	876
A05	1	14	6	124.0763715095818	1591
A05	1	15	0	87.89710853621364	895
A05	1	16	0	110.32729073613882	956
A05	1	17	0	73.48497759178281	1092
A05	1	18	0	86.32677199691534	751
A05	1	19	0	90.74621220678091	899
A05	1	20	0	85.14551006257534	844
A05	1	21	2	81.23414976894855	1162
A05	1	22	0	84.49816131219268	849
A05	1	23	0	170.4065918624401	1218
A05	1	24	2	79.43100642040372	1205
A05	1	25	0	80.21863130107522	1042
A05	1	26	1	87.39304204285145	850
A05	1	27	3	80.20547804236412	1192
A05	1	28	1	88.02926691249013	983
A05	1	29	3	87.04319821670651	565
A05	1	30	1	77.89903127774596	1148
A05	1	31	0	80.25015642493963	1052
A05	1	32	0	84.67797360941768	1054
A05	1	33	1	83.54680722951889	1103
A05	1	34	0	85.77850006520748	686
A05	1	35	3	79.44904253259301	691
A05	1	36	3	138.28748013451695	1544
A05	1	37	5	107.74250422045588	1471
A05	1	38	0	86.80469978228211	918
A05	1	39	1	87.12805372476578	994
A05	1	40	2	81.42887019366026	983
A05	1	41	0	83.0101625546813	962
A05	1	42	1	90.58080424368382	1127
A05	1	43	2	86.58596186339855	965
A05	1	44	0	83.41184101998806	735
A05	1	45	0	87.17103839665651	694
A05	1	46	0	86.65255222842097	1056
A05	1	47	1	141.876997243613	1613
A05	1	48	0	91.64948505908251	695
A05	1	49	0	76.43601139634848	1156
A05	1	50	0	85.41911958158016	670
A05	1	51	0	134.00201428681612	953
A05	1	52	2	113.58933405578136	1285
A05	1	53	2	77.58147568255663	1147
A05	1	54	0	88.85647374391556	1014
A05	1	55	0	172.23447025939822	1297
A05	1	56	0	87.44060440734029	1022
A05	1	57	1	93.43941407650709	908
A05	1	58	0	87.39165325835347	525
A05	1	59	1	84.14000160619617	1117
A05	1	60	1	84.82342286035419	985
A05	1	61	0	121.38698422163725	1533
A05	1	62	2	89.7230641245842	973
A05	1	63	1	92.79171442613006	994
A05	1	64	1	80.24296962469816	1288
A05	1	65	0	86.94883667305112	1007
A05	1	66	0	87.32367454841733	947
A05	1	67	1	84.54610522836447	1135
A05	1	68	0	78.72101937234402	1094
A05	1	69	1	85.70426503941417	1018
A05	1	70	0	87.0305944904685	1234
A05	1	71	0	91.77923254668713	1151
A05	1	72	0	86.82732903957367	736
A05	1	73	0	74.73165487870574	1059
A05	1	74	1	85.76400398463011	983
A05	1	75	2	88.08101023733616	959
A05	1	76	0	175.4267031699419	1485
A05	1	77	0	86.8778516240418	955
A05	1	78	1	61.59580364078283	482
A05	1	79	0	83.83704886958003	960
A05	1	80	0	78.81309250742197	1257
A05	1	81	0	80.61034552380443	768
A05	1	82	0	82.5563898012042	1139
A05	1	83	1	84.68175791949034	1031
A05	1	84	1	178.34815004467964	1343
A05	1	85	1	79.94227526336908	1123
A05	1	86	0	169.11192510649562	1542
A05	1	87	0	87.08642722293735	922
A05	1	88	0	89.69884804263711	995
A05	1	89	1	86.90258650109172	1133
A05	1	90	2	92.61886020749807	1094
A05	1	91	0	83.29919900000095	1239
A05	1	92	1	75.92149245738983	871
A05	1	93	0	84.8443733304739	1048
A05	1	94	3	70.77312897890806	1234
A05	1	95	0	216.43677438050508	1814
A05	1	96	1	79.4587015286088	1029
A05	1	97	0	75.81300083175302	1140
A05	1	98	0	90.46468317881227	928
A05	1	99	2	91.06727714464068	1038
A05	1	100	1	81.92027171701193	870
A05	1	101	1	89.0748608931899	889
A05	1	102	0	85.66353865712881	1017
A05	1	103	0	90.86408803239465	1093
A05	1	104	0	88.20270081609488	931
A05	1	105	4	87.40289933606982	1111
A05	1	106	0	87.5913483388722	999
A05	1	107	0	89.70673709362745	1126
A05	1	108	0	89.89683387428522	1037
A05	1	109	1	165.68313125520945	1840
A05	1	110	0	87.23236450180411	834
A05	1	111	0	94.42523849382997	843
A05	1	112	5	72.11746406182647	1147
A05	1	113	3	143.33347077667713	1824
A05	1	114	1	93.16060119122267	1187
A05	1	115	2	85.30765239521861	1107
A05	1	116	0	146.75663401558995	1797
A05	1	117	0	82.0034945383668	1142
A05	1	118	0	87.66559867188334	1238
A05	1	119	2	89.00642408058047	1054
A05	1	120	0	88.70299851894379	1058
A05	1	121	0	90.1086901165545	1224
A05	1	122	2	106.49594892561436	1307
A05	1	123	0	92.33624791353941	784
A05	1	124	1	90.86163116618991	1084
A05	1	125	5	86.01487759873271	1173
A05	1	126	4	160.70754578709602	1762
A05	1	127	0	91.31937137618661	840
A05	1	128	0	90.20401320233941	953
A05	1	129	1	88.24274066463113	1306
A05	1	130	2	89.66242486983538	1134
A05	1	131	1	84.71480894833803	1162
A05	1	132	0	94.03392094373703	1084
A05	1	133	0	89.24301530048251	1052
A05	1	134	1	177.4467689357698	1679
A05	1	135	2	184.38170467689633	1840
A05	1	136	0	93.03608761355281	1116
A05	1	137	0	91.15855656191707	997
A05	1	138	0	76.0441902205348	1163
A05	1	139	2	82.56200515851378	1250
A05	1	140	4	107.37199985608459	1264
A05	1	141	2	93.4854506328702	1107
A05	1	142	0	92.40218207985163	1154
A05	1	143	2	71.51223009452224	1066
A05	1	144	2	75.30879691243172	1128
A05	1	145	1	83.89036404713988	1118
A05	1	146	0	86.74863828718662	1101
A05	1	147	4	90.56638437137008	1130
A05	1	148	1	77.01747170835733	1187
A05	1	149	0	86.00978120043874	1137
A05	1	150	3	83.5475854165852	1318
A05	1	151	1	81.76778830215335	1261
A05	1	152	1	93.09275976195931	1273
A05	1	153	1	96.60872817784548	1048
A05	1	154	3	165.23183048516512	1701
A05	1	155	2	176.7778286114335	1633
A05	1	156	0	79.20448626205325	1017
A05	1	157	0	92.16133365035057	1204
A05	1	158	1	87.17618068307638	1222
A05	1	159	2	81.70765253901482	1157
A05	1	160	1	90.09085235372186	1108
A05	1	161	2	157.51264223083854	1456
A05	1	162	2	89.15179682895541	1260
A05	1	163	0	83.34908081963658	970
A05	1	164	1	83.59717720001936	1225
A05	1	165	2	128.62554368004203	1548
A05	1	166	3	79.2644389346242	1304
A05	1	167	3	168.7613186687231	1415
A05	1	168	1	71.56284445151687	981
A05	1	169	0	80.76800196245313	953
A05	1	170	1	96.02485692501068	1130
A05	1	171	0	87.2640269100666	976
A05	1	172	2	90.15959413722157	1070
A05	1	173	3	167.11923430487514	1746
A05	1	174	1	89.41152067109942	1242
A05	1	175	0	86.99295042082667	1017
A05	1	176	1	104.38840329647064	1429
A05	1	177	3	92.92568864300847	1153
A05	1	178	0	80.31627383455634	950
A05	1	179	1	150.6829329803586	1516
A05	1	180	1	184.76078454777598	1791
A05	1	181	5	67.76105900108814	1108
A05	1	182	1	192.07312143966556	1753
A05	1	183	2	180.1229118220508	1701
A05	1	184	1	133.2468300461769	1622
A05	1	185	0	90.8266881518066	992
A05	1	186	1	88.38631277531385	1273
A05	1	187	2	102.79848951473832	1404
A05	1	188	6	437.607751943171	2010
A05	1	189	4	99.66744524240494	1229
A05	1	190	1	87.73145657777786	1204
A05	1	191	4	72.8685436733067	1065
A05	1	192	1	83.29166108369827	1193
A05	1	193	1	89.14410630986094	1104
A05	1	194	1	88.29877160489559	1196
A05	1	195	5	75.5376822501421	1246
A05	1	196	1	83.32315560802817	1010
A05	1	197	2	71.59745195880532	1119
A05	1	198	1	86.17006185650826	1084
A05	1	199	1	82.63031976670027	1110
A05	1	200	1	87.09759683534503	1158
A05	1	201	6	77.13614111021161	1290
A05	1	202	1	88.16209676116705	1017
A05	1	203	1	83.51378662511706	1154
A05	1	204	3	88.07869089394808	1267
A05	1	205	1	85.35046940669417	961
A05	1	206	2	91.40038167312741	923
A05	1	207	0	85.92185864970088	1187
A05	1	208	1	82.66636164486408	1114
A05	1	209	1	88.86453059315681	1069
A05	1	210	4	79.16926841065288	1185
A05	1	211	2	91.33101407065988	1042
A05	1	212	2	88.46210431307554	1144
A05	1	213	0	89.37726425379515	1061
A05	1	214	0	88.20024436339736	1091
A05	1	215	3	88.85494789481163	1204
A05	1	216	0	96.87463196739554	1012
A05	1	217	0	83.24567031487823	1265
A05	1	218	0	91.8089112713933	1253
A05	1	219	0	85.57982785999775	1200
A05	1	220	0	90.63736947253346	1011
A05	1	221	0	89.99531548470259	1128
A05	1	222	0	91.3318076916039	1189
A05	1	223	2	91.45612275972962	1208
A05	1	224	1	94.64304567873478	1005
A05	1	225	3	79.27531870827079	1172
A05	1	226	2	90.19171446561813	1024
A05	1	227	1	88.19520878791809	1179
A05	1	228	0	90.65264380723238	1085
A05	1	229	1	195.99078334495425	1643
A05	1	230	0	92.73542392253876	1058
A05	1	231	1	92.58190297707915	1242
A05	1	232	1	95.00733978673816	1157
A05	1	233	2	86.8293584138155	1116
A05	1	234	1	89.06366069987416	1105
A05	1	235	0	95.89915314689279	1028
A05	1	236	4	88.40062566846609	1095
A05	1	237	0	80.59926775842905	1175
A05	1	238	4	78.30777460336685	1205
A05	1	239	1	95.177325155586	1081
A05	1	240	3	90.38765561208129	1237
A05	1	241	3	91.39462891221046	934
A05	1	242	4	88.74082558229566	1194
A05	1	243	0	196.3039752356708	1944
A05	1	244	0	91.16311902552843	1222
A05	1	245	0	93.367681581527	1140
A05	1	246	2	93.46097522601485	1008
A05	1	247	0	85.83758303523064	783
A05	1	248	2	93.91993591934443	912
A05	1	249	15	191.90678253024817	1133
A05	1	250	1	94.27527278661728	1058
A05	1	251	1	92.04396134614944	1028
A05	1	252	0	97.18097218498588	1039
A05	1	253	2	96.71096361428499	900
A05	1	254	3	90.06381322070956	1127
A05	1	255	0	91.08680868148804	1148
A05	1	256	3	86.84913406148553	870
A05	1	257	0	90.3540093228221	1055
A05	1	258	1	96.34616620838642	979
A05	1	259	1	93.25006488710642	1027
A05	1	260	0	94.06727715954185	949
A05	1	261	2	89.36737623438239	1148
A05	1	262	1	95.64959189668298	1194
A05	1	263	1	86.21959273144603	1134
A05	1	264	2	83.70595873519778	1057
A05	1	265	0	89.06849780678749	953
A05	1	266	1	88.99645993858576	1071
A05	1	267	2	170.17303754389286	1699
A05	1	268	1	82.94528127089143	1114
A05	1	269	1	92.22681014984846	1047
A05	1	270	3	83.32573441043496	1124
A05	1	271	0	97.16815454885364	1176
A05	1	272	2	89.46294366568327	1152
A05	1	273	1	93.98410011082888	773
A05	1	274	2	94.54399949684739	1112
A05	1	275	2	85.9917907603085	1026
A05	1	276	0	91.4770886786282	1027
A05	1	277	1	87.9578546769917	1246
A05	1	278	4	78.13936070352793	1018
A05	1	279	1	89.92053114250302	896
A05	1	280	2	60.66852840036154	922
A05	1	281	2	96.5778287127614	1188
A05	1	282	1	189.59829115867615	1458
A05	1	283	1	93.10159474611282	775
A05	1	284	1	93.53667512536049	1200
A05	1	285	0	91.02500966191292	1070
A05	1	286	1	93.34622741863132	1317
A05	1	287	2	93.68973837420344	1021
A05	1	288	0	98.18280318379402	1019
A05	1	289	3	182.65844224393368	1501
A05	1	290	7	192.26570520177484	1085
A05	1	291	0	87.98727408051491	1338
A05	1	292	2	80.97871377319098	1192
A05	1	293	4	95.7474938891828	1133
A05	1	294	2	79.92068370431662	1131
A05	1	295	2	89.57843908667564	1218
A05	1	296	2	83.78822021186352	1335
A05	1	297	1	96.415411721915	888
A05	1	298	1	94.74106977134943	1251
A05	1	299	1	90.51007873564959	1062
A05	1	300	4	74.63155575096607	1118
A05	1	301	2	95.2872665040195	1113
A05	1	302	1	182.5140306353569	1481
A05	1	303	0	90.49555207416415	995
A05	1	304	1	189.88374149426818	1583
A05	1	305	2	91.19867253303528	1245
A05	1	306	2	90.91506851091981	1215
A05	1	307	0	95.58028550073504	1080
A05	1	308	0	100.28613739088178	1006
A05	1	309	0	76.90505841746926	1148
A05	1	310	2	61.94491504877806	1060
A05	1	311	2	91.29050145670772	1236
A05	1	312	2	135.72324714064598	1669
A05	1	313	3	81.98747244849801	1122
A05	1	314	1	96.93084629252553	1214
A05	1	315	4	124.01733455061913	1446
A05	1	316	1	186.9213245175779	1770
A05	1	317	1	93.30008393526077	780
A05	1	318	1	92.92066844180226	711
A05	1	319	2	162.63625560328364	1547
A05	1	320	2	96.65789288654923	872
A05	1	321	0	92.96214242652059	955
A05	1	322	4	98.38042272999883	1046
A05	1	323	1	94.26894041895866	986
A05	1	324	2	91.6139468550682	833
A05	1	325	5	189.23471442610025	1642
A05	1	326	1	82.61297024413943	1091
A05	1	327	1	85.87609693408012	1044
A05	1	328	1	94.85008028149605	1222
A05	1	329	1	95.48274993896484	1344
A05	1	330	0	92.58686206117272	962
A05	1	331	1	185.22078308090568	1466
A05	1	332	7	50.704905938357115	828
A05	1	333	3	90.24141314998269	984
A05	1	334	1	191.0008850544691	1414
A05	1	335	0	100.18001083657146	901
A05	1	336	2	89.47997256740928	870
A05	1	337	0	196.9225148037076	1422
A05	1	338	2	98.86227218061686	1059
A05	1	339	0	92.89776465296745	1025
A05	1	340	0	91.59714658930898	1003
A05	1	341	2	94.10586718469858	1131
A05	1	342	0	100.63573675602674	1034
A05	1	343	2	96.7922789491713	1171
A05	1	344	1	91.67768387869	1246
A05	1	345	1	94.91946299374104	1155
A05	1	346	1	94.76108970120549	1028
A05	1	347	2	88.47425048053265	1096
A05	1	348	1	175.60939950868487	1583
A05	1	349	1	90.06308091059327	1129
A05	1	350	0	97.12980849295855	1174
A05	1	351	3	80.38963920250535	940
A05	1	352	0	93.35103404521942	978
A05	1	353	0	90.23962792381644	961
A05	1	354	0	99.94064246863127	897
A05	1	355	1	93.78255902603269	1393
A05	1	356	0	162.75791565328836	1419
A05	1	357	1	96.62941956147552	1108
A05	1	358	2	297.0955522507429	2253
A05	1	359	0	96.20489820092916	1085
A05	1	360	1	96.74157322198153	713
A05	1	361	0	93.00308252125978	976
A05	1	362	1	164.64133671298623	1907
A05	1	363	1	91.39134813472629	932
A05	1	364	0	98.18767078220844	1094
A05	1	365	1	90.19668898358941	940
A05	1	366	1	96.43147958442569	831
A05	1	367	2	91.92304887250066	1291
A05	1	368	1	97.14555594697595	937
A05	1	369	1	91.68191044032574	955
A05	1	370	2	162.3172352053225	1578
A05	1	371	1	77.99798592925072	997
A05	1	372	1	95.75367372483015	1148
A05	1	373	4	91.06770437583327	1354
A05	1	374	0	90.50716422125697	1146
A05	1	375	4	93.75172062218189	1184
A05	1	376	2	88.62438401207328	980
A05	1	377	0	97.42786309495568	1050
A05	1	378	2	96.79397277534008	1129
A05	1	379	1	82.55895335972309	936
A05	1	380	0	91.34386219456792	941
A05	1	381	2	96.95008780807257	1287
A05	1	382	7	97.00152600556612	1255
A05	1	383	1	88.84475469961762	1143
A05	1	384	2	101.01055935770273	1103
A05	1	385	2	194.6337835676968	1579
A05	1	386	0	99.95718320086598	1118
A05	1	387	1	88.31401562318206	951
A05	1	388	1	85.29770366102457	1182
A05	1	389	0	88.97387675195932	1000
A05	1	390	2	95.72150782123208	1221
A05	1	391	1	95.83941396698356	949
A05	1	392	1	91.63620968908072	1015
A05	1	393	1	94.64457174390554	999
A05	1	394	0	97.3286794424057	1076
A05	1	395	1	85.25099578872323	1223
A05	1	396	2	86.85757233202457	1152
A05	1	397	0	93.02590994536877	853
A05	1	398	2	78.91898980736732	1069
A05	1	399	1	99.74395372718573	1016
A05	1	400	1	74.61896705254912	1162
A05	1	401	2	88.94247361645103	981
A05	1	402	2	96.43051823973656	1125
A05	1	403	0	32.48319226875901	391
A05	1	404	1	93.47757689282298	1137
A05	1	405	2	95.98846412450075	1029
A05	1	406	6	86.71784554049373	1317
A05	1	407	0	96.39105838909745	959
A05	1	408	0	92.66915402561426	972
A05	1	409	1	27.33743802085519	323
A05	1	410	1	97.17022969946265	962
A05	1	411	0	88.28145272284746	605
A05	1	412	2	98.66584273800254	1078
A05	1	413	1	94.54108513519168	1116
A05	1	414	0	101.05381859093904	1095
A05	1	415	1	88.1618525646627	1208
A05	1	416	1	84.20622577145696	742
A05	1	417	2	97.78002598881721	1229
A05	1	418	1	96.25558871775866	1056
A05	1	419	0	98.20402835682034	906
A05	1	420	1	96.65358969196677	964
A05	1	421	1	56.82375829294324	722
A05	1	422	1	89.02719185873866	1078
A05	1	423	1	85.79665843397379	940
A05	1	424	0	93.12301836907864	804
A05	1	425	3	98.50727107748389	1205
A05	1	426	2	89.30946823582053	1359
A05	1	427	2	97.60308242961764	953
A05	1	428	2	91.92167554050684	985
A05	1	429	0	91.0731365121901	1074
A05	1	430	1	97.49829877540469	1230
A05	1	431	2	98.97595181316137	914
A05	1	432	2	99.08812097460032	976
A05	1	433	2	99.20701932534575	1088
A05	1	434	1	96.32434594258666	1207
A05	1	435	1	94.58329156786203	1210
A05	1	436	0	97.17734035104513	963
A05	1	437	0	92.08743425831199	912
A05	1	438	1	77.60964378714561	1140
A05	1	439	2	148.34766157716513	1471
A05	1	440	13	194.42148484289646	1141
A05	1	441	2	186.48712913691998	1477
A05	1	442	0	96.67476934567094	892
A05	1	443	2	98.33897921815515	1037
A05	1	444	1	96.10463137179613	1116
A05	1	445	1	90.53353165462613	823
A05	1	446	1	89.72669588774443	1263
A05	1	447	2	93.78956295922399	1032
A05	1	448	1	88.6858930401504	924
A05	1	449	0	95.87916395068169	1017
A05	1	450	0	96.58559552952647	1274
A05	1	451	0	98.99221798405051	1083
A05	1	452	1	93.89423979073763	1242
A05	1	453	0	91.78005652502179	940
A05	1	454	5	91.3564203120768	1302
A05	1	455	1	183.6281683370471	1955
A05	1	456	1	56.860776767134666	803
A05	1	457	2	95.01121536269784	884
A05	1	458	2	91.86979498714209	1236
A05	1	459	2	97.55152221024036	1230
A05	1	460	0	93.36516382172704	850
A05	1	461	1	95.31778449565172	1045
A05	1	462	1	100.28558792173862	1173
A05	1	463	1	94.25412378460169	1197
A05	1	464	1	97.68918907642365	1109
A05	1	465	1	191.07151919975877	1608
A05	1	466	1	96.43796459957957	1093
A05	1	467	0	181.84536476060748	1452
A05	1	468	1	92.41393164917827	1211
A05	1	469	2	89.469657599926	1091
A05	1	470	0	95.32977805659175	1067
A05	1	471	0	96.97805774584413	979
A05	1	472	3	93.16974157467484	1010
A05	1	473	3	97.76598782092333	992
A05	1	474	2	136.29040989279747	1491
A05	1	475	5	93.1922789812088	1153
A05	1	476	1	96.94526597484946	1016
A05	1	477	2	89.86648366600275	1438
A05	1	478	0	90.12022591009736	1226
A05	1	479	1	98.60946071892977	965
A05	1	480	1	94.82827508822083	1034
A05	1	481	2	92.43833068013191	1134
A05	1	482	2	92.68218516930938	948
A05	1	483	1	94.02188148349524	952
A05	1	484	0	89.28625940531492	912
A05	1	485	0	86.97753877937794	1090
A05	1	486	4	168.6085910871625	1566
A05	1	487	1	86.50960566103458	1149
A05	1	488	0	190.02543694898486	1814
A05	1	489	6	87.68633582442999	1234
A05	1	490	3	99.50922426953912	1202
A05	1	491	0	95.53667515143752	1028
A05	1	492	0	90.42540637031198	1021
A05	1	493	0	95.00608836859465	849
A05	1	494	11	209.32541388645768	1347
A05	1	495	3	94.35469617694616	1176
A05	1	496	3	94.22108810767531	1049
A05	1	497	1	96.4380864687264	979
A05	1	498	4	151.82659667357802	1516
A05	1	499	0	96.98834223672748	927
A05	1	500	1	93.32214855775237	1257
A05	1	501	1	99.89419392868876	943
A05	1	502	3	203.52460538223386	1715
A05	1	503	0	87.05679424852133	1041
A05	1	504	2	89.9329062178731	939
A05	1	505	3	87.69510954990983	1145
A05	1	506	1	98.2772719077766	1047
A05	1	507	5	93.7922332547605	1242
A05	1	508	2	92.77254900336266	1265
A05	1	509	1	96.79977134242654	1047
A05	1	510	0	126.0318457223475	1159
A05	1	511	1	139.26660570129752	1172
A05	1	512	2	98.99882508069277	998
A05	1	513	0	94.95640503242612	1216
A05	1	514	2	94.74988939240575	1068
A05	1	515	4	196.65009542927146	1431
A05	1	516	0	95.64823390170932	961
A05	1	517	0	97.59491888806224	1127
A05	1	518	5	135.8069888241589	1601
A05	1	519	1	96.5077745616436	1182
A05	1	520	0	97.51711304113269	1270
A05	1	521	0	95.72907619923353	1091
A05	1	522	1	86.59125662222505	981
A05	1	523	1	199.11573982983828	1570
A05	1	524	1	94.87003901228309	1132
A05	1	525	1	97.00088510662317	1067
A05	1	526	0	98.57611992582679	836
A05	1	527	2	96.0836805216968	1071
A05	1	528	2	87.0390174202621	1152
A05	1	529	3	93.8874495215714	1226
A05	1	530	1	99.12739771977067	871
A05	1	531	4	93.3709774017334	1051
A05	1	532	0	99.81614417210221	874
A05	1	533	3	94.89169165492058	1085
A05	1	534	1	95.96815452724695	1047
A05	1	535	0	92.28166646137834	1009
A05	1	536	0	97.90710297226906	777
A05	1	537	2	98.46338592469692	1142
A05	1	538	1	95.05328453704715	881
A05	1	539	3	93.61979104205966	1068
A05	1	540	2	97.62343795597553	838
A05	1	541	0	93.6731824465096	1095
A05	1	542	2	95.16926835104823	917
A05	1	543	1	99.28043027222157	964
A05	1	544	0	97.17596698924899	845
A05	1	545	0	81.96598774567246	893
A05	1	546	7	231.9837793968618	1199
A05	1	547	2	95.16179130598903	861
A05	1	548	2	98.6692607589066	1050
A05	1	549	2	61.23511113598943	885
A05	1	550	8	87.84896623715758	1279
A05	1	551	3	96.75936529785395	1008
A05	1	552	1	93.92556655406952	1060
A05	1	553	1	94.63915467262268	1061
A05	1	554	1	91.36597241088748	952
A05	1	555	1	94.78999027982354	949
A05	1	556	1	96.20314356312156	1031
A05	1	557	13	206.15948743373156	1116
A05	1	558	2	94.8946212977171	860
A05	1	559	1	173.8140384182334	1699
A05	1	560	3	97.02771040797234	1267
A05	1	561	1	93.16060135513544	1092
A05	1	562	1	89.45719084516168	1009
A05	1	563	2	91.99783341959119	1142
A05	1	564	1	103.25151452422142	930
A05	1	565	0	93.45479522272944	1132
A05	1	566	0	97.89567424729466	955
A05	1	567	0	94.82430767267942	778
A05	1	568	1	98.18025497347116	1232
A05	1	569	2	182.51467148587108	1507
A05	1	570	1	97.45375763252378	1074
A05	1	571	1	100.15523019060493	1104
A05	1	572	1	96.38706049695611	916
A05	1	573	1	100.38081964477897	974
A05	1	574	0	97.31650270149112	957
A05	1	575	1	183.82090493291616	1672
A05	1	576	1	95.40476094186306	1160
A05	1	577	1	95.92988484725356	1329
A05	1	578	1	95.0766462534666	897
A05	1	579	1	101.8916152305901	1007
A05	1	580	1	94.29797827452421	1024
A05	1	581	2	174.92993070557714	1581
A05	1	582	2	90.5531090721488	1023
A05	1	583	5	93.2733959890902	1265
A05	1	584	0	96.9290609434247	1141
A05	1	585	1	93.50424968451262	935
A05	1	586	0	98.2034639492631	948
A05	1	587	1	97.99664314463735	1223
A05	1	588	0	91.35468078404665	1072
A05	1	589	1	96.03408861532807	1038
A05	1	590	1	94.00222783535719	1022
A05	1	591	2	94.103914167732	1215
A05	1	592	1	100.7771572098136	962
A05	1	593	0	100.47423533722758	991
A05	1	594	0	92.02964833006263	1056
A05	1	595	4	163.85188079997897	1905
A05	1	596	0	93.13833832740784	1154
A05	1	597	2	96.0938736051321	1026
A05	1	598	1	86.95477240905166	1199
A05	1	599	0	98.61681551858783	1167
A05	1	600	0	97.04161147028208	809
A05	1	601	0	101.75355171784759	1085
A05	1	602	0	98.31036854535341	885
A05	1	603	3	84.36305803060532	1116
A05	1	604	2	93.33807884529233	839
A05	1	605	4	95.50977358594537	1313
A05	1	606	0	88.1841307580471	1231
A05	1	607	3	82.48303970322013	1231
A05	1	608	3	97.04226767271757	1161
A05	1	609	16	175.1801482439041	976
A05	1	610	1	54.791485633701086	767
A05	1	611	0	106.04187075048685	990
A05	1	612	1	103.41791433095932	1144
A05	1	613	0	97.629648424685	964
A05	1	614	2	101.25464267656207	1035
A05	1	615	1	197.28525226935744	1781
A05	1	616	0	93.98698426783085	864
A05	1	617	2	94.84791330248117	787
A05	1	618	1	89.45006505772471	1307
A05	1	619	0	97.08032354339957	1135
A05	1	620	1	104.28038457036018	1037
A05	1	621	1	176.55463492125273	1618
A05	1	622	1	94.97434986010194	1114
A05	1	623	1	91.46207381412387	978
A05	1	624	1	62.55132370069623	854
A05	1	625	1	97.89668126031756	1250
A05	1	626	1	97.6469368711114	1183
A05	1	627	3	60.86617844924331	736
A05	1	628	0	97.05650435760617	1265
A05	1	629	2	102.1233845539391	838
A05	1	630	1	89.72233160585165	1064
A05	1	631	1	147.426916975528	1294
A05	1	632	2	181.9136187657714	1828
A05	1	633	0	198.4632792212069	1536
A05	1	634	3	100.1979707852006	863
A05	1	635	0	94.32753487676382	896
A05	1	636	0	94.21246660128236	775
A05	1	637	1	98.64679943025112	1209
A05	1	638	1	170.00276205316186	1462
A05	1	639	0	99.24998855218291	846
A05	1	640	0	82.48906702175736	1158
A05	1	641	1	90.5392083004117	1245
A05	1	642	0	100.61101696640253	832
A05	1	643	1	88.13621743768454	1120
A05	1	644	1	88.04684534296393	914
A05	1	645	0	97.85517679527402	1181
A05	1	646	1	96.13327242434025	1193
A05	1	647	1	96.78266577422619	996
A05	1	648	0	96.54212267696857	952
A05	1	649	1	96.37772196531296	1174
A05	1	650	0	95.9791715927422	1153
A05	1	651	3	97.43836133182049	1102
A05	1	652	1	94.7421989403665	1037
A05	1	653	0	90.82658139616251	1101
A05	1	654	0	94.83245601505041	1137
A05	1	655	0	102.30946834012866	1027
A05	1	656	0	99.4798505268991	1116
A05	1	657	0	78.54386208578944	1232
A05	1	658	0	95.33524093776941	1292
A05	1	659	1	96.59151614457369	1226
A05	1	660	4	103.4370794929564	1058
A05	1	661	2	102.55161396414042	1126
A05	1	662	0	100.1081863977015	1019
A05	1	663	0	82.58634330704808	937
A05	1	664	0	97.82513174042106	1085
A05	1	665	1	88.00881981477141	1069
A05	1	666	1	98.5481498837471	973
A05	1	667	2	98.47769904881716	1056
A05	1	668	3	99.11090260371566	1167
A05	1	669	0	98.63837651535869	984
A05	1	670	1	89.48925023153424	1135
A05	1	671	0	105.70057238638401	1285
A05	1	672	0	80.6449379324913	1193
A05	1	673	0	76.52425423264503	906
A05	1	674	2	96.02679495885968	1255
A05	1	675	0	93.80874355137348	1175
A05	1	676	0	92.39340814203024	1388
A05	1	677	3	85.50711855664849	1226
A05	1	678	2	179.74319060891867	1325
A05	1	679	2	90.04255745559931	1185
A05	1	680	0	88.90415823459625	992
A05	1	681	1	144.08967735618353	1262
A05	1	682	1	99.78162821382284	1211
A05	1	683	0	94.8981461301446	1120
A05	1	684	0	96.000991884619	1105
A05	1	685	0	77.41316862031817	1206
A05	1	686	0	190.82360599189997	1751
A05	1	687	0	101.76275280117989	995
A05	1	688	1	91.38196394965053	1109
A05	1	689	0	94.6037080436945	1002
A05	1	690	2	79.78374920412898	1068
A05	1	691	0	100.08018622174859	1195
A05	1	692	4	96.24013143777847	1342
A05	1	693	1	84.58815906196833	1220
A05	1	694	3	85.84046704694629	1243
A05	1	695	0	98.74096295237541	908
A05	1	696	0	171.80737045779824	1331
A05	1	697	1	84.15498601272702	917
A05	1	698	1	89.17058066651225	1024
A05	1	699	0	92.40668344125152	1155
A05	1	700	0	98.44428188726306	1141
A05	1	701	0	89.56031140312552	995
A05	1	702	0	96.0486000739038	913
A05	1	703	2	191.2380103506148	1642
A05	1	704	2	205.40793482214212	1631
A05	1	705	1	164.45580239221454	1645
A05	1	706	0	84.7304037809372	1096
A05	1	707	1	94.86338610202074	1126
A05	1	708	1	95.83965826407075	1212
A05	1	709	2	98.10688945278525	1223
A05	1	710	2	87.65687045827508	1295
A05	1	711	2	73.76452289894223	1149
A05	1	712	1	99.08140690624714	1160
A05	1	713	1	90.30226614326239	1126
A05	1	714	0	96.13864364102483	1189
A05	1	715	0	83.07829410582781	1092
A05	1	716	1	84.02494856342673	1106
A05	1	717	3	90.33499673381448	1024
A05	1	718	2	91.60126665234566	1190
A05	1	719	1	77.95341429486871	1124
A05	1	720	0	94.71783038601279	1409
A05	1	721	1	90.17772199958563	1068
A05	1	722	3	84.05372701585293	1281
A05	1	723	0	88.33922327682376	1004
A05	1	724	0	88.0815290696919	1130
A05	1	725	1	97.34232110530138	1204
A05	1	726	0	96.52227072790265	1193
A05	1	727	3	164.31128433346748	1390
A05	1	728	5	82.84603666141629	1157
A05	1	729	1	83.15977733954787	1058
A05	1	730	0	87.46669714897871	1020
A05	1	731	3	86.85737404227257	1210
A05	1	732	1	97.67028323933482	1221
A05	1	733	1	86.44554832205176	1071
A05	1	734	0	90.89532329142094	1245
A05	1	735	0	90.64061960950494	1027
A05	1	736	0	82.46561387553811	1112
A05	1	737	0	130.74697482213378	684
A05	1	738	0	98.84196254611015	1184
A05	1	739	1	99.32782500237226	1151
A05	1	740	1	78.74389275535941	1120
A05	1	741	1	83.66675826907158	1024
A05	1	742	2	90.27734808251262	1219
A05	1	743	0	90.80263996496797	1260
A05	1	744	1	83.18013287708163	1305
A05	1	745	3	93.3526664711535	1242
A05	1	746	2	88.13202115893364	1230
A05	1	747	1	98.05477997288108	1118
A05	1	748	1	93.96787978336215	884
A05	1	749	2	83.66448470577598	878
A05	1	750	1	93.67917909100652	1141
A05	1	751	1	95.06404228135943	1025
A05	1	752	1	83.35474188253284	1153
A05	1	753	1	84.35834298282862	1095
A05	1	754	2	86.13199067488313	1179
A05	1	755	4	82.5573663264513	1169
A05	1	756	0	97.9590449295938	1026
A05	1	757	0	89.27739392966032	1083
A05	1	758	2	81.32063792645931	1153
A05	1	759	2	147.16380581632257	1490
A05	1	760	2	85.49163055047393	991
A05	1	761	1	92.20137341693044	1145
A05	1	762	4	149.77390709891915	1629
A05	1	763	5	185.58442061394453	1767
A05	1	764	0	315.7406119853258	2666
A05	1	765	14	194.83207478746772	919
A05	1	766	1	90.36299696192145	1106
A05	1	767	1	93.90618766471744	1184
A05	1	768	4	94.63230335712433	1042
A05	1	769	0	85.67554758489132	1072
A05	1	770	0	94.22272086516023	1068
A05	1	771	0	179.8127564229071	1492
A05	1	772	2	94.65352858230472	972
A05	1	773	0	91.76784938201308	854
A05	1	774	0	90.96464490517974	999
A05	1	775	3	86.35936520248652	1036
A05	1	776	0	82.25915935635567	1110
A05	1	777	1	86.30841530114412	1148
A05	1	778	0	95.35953330248594	1151
A05	1	779	2	75.77810348570347	1256
A05	1	780	0	87.29747474566102	977
A05	1	781	2	94.63884943723679	1096
A05	1	782	1	96.16932938620448	1095
A05	1	783	0	94.01136806979775	1047
A05	1	784	1	165.53148717060685	1695
A05	1	785	2	93.4919510371983	968
A05	1	786	0	83.26152446866035	874
A05	1	787	0	91.21541179716587	1069
A05	1	788	0	90.22270562499762	1029
A05	1	789	2	88.27678345143795	964
A05	1	790	1	50.15388736128807	682
A05	1	791	0	95.314503852278	1235
A05	1	792	0	84.50907154008746	728
A05	1	793	0	92.69079131633043	1087
A05	1	794	2	85.3990387134254	1045
A05	1	795	0	100.55825129523873	657
A05	1	796	2	94.72199599817395	1103
A05	1	797	0	97.74918746948242	946
A05	1	798	2	124.235217820853	1366
A05	1	799	3	85.75489451363683	621
A05	1	800	0	194.46826914697886	1586
A05	1	801	1	99.80805683135986	1049
A05	1	802	0	29.83619449660182	466
A05	1	803	1	82.77251863852143	1234
A05	1	804	1	93.96218809857965	1080
A05	1	805	2	104.13482885062695	922
A05	1	806	0	87.30041961371899	1080
A05	1	807	1	93.67330433800817	1033
A05	1	808	1	160.2683909498155	1527
A05	1	809	1	88.07344178110361	1071
A05	1	810	1	100.55994515493512	928
A05	1	811	0	83.56845970451832	1014
A05	1	812	0	99.80364700034261	1099
A05	1	813	0	93.7421684898436	1355
A05	1	814	1	101.75259021669626	775
A05	1	815	0	99.84419026598334	1091
A05	1	816	1	161.15887713059783	1539
A05	1	817	0	91.38170433044434	605
A05	1	818	1	87.5346914716065	1182
A05	1	819	1	95.81043720245361	709
A05	1	820	25	187.2117036394775	1280
A05	1	821	2	94.79536130279303	1041
A05	1	822	0	96.47209887206554	982
A05	1	823	8	174.3860074840486	1546
A05	1	824	1	90.0265965051949	1045
A05	1	825	1	97.4792096503079	1202
A05	1	826	1	88.78361194580793	1129
A05	1	827	1	88.98481725901365	1216
A05	1	828	2	83.12665003165603	948
A05	1	829	2	100.90580606460571	815
A05	1	830	0	97.39777214080095	931
A05	1	831	0	102.75416190549731	910
A05	1	832	1	90.4258031770587	1273
A05	1	833	0	88.36139483377337	1285
A05	1	834	1	137.66288255527616	1683
A05	1	835	1	96.244968470186	923
A05	1	836	1	93.66729233041406	847
A05	1	837	0	93.89132532477379	1085
A05	1	838	0	93.00802624598145	1169
A05	1	839	1	96.51175714284182	973
A05	1	840	0	96.10342572256923	1236
A05	1	841	0	96.5918822363019	720
A05	1	842	0	78.25980015844107	1199
A05	1	843	1	94.49214931949973	996
A05	1	844	0	70.29553676769137	575
A05	1	845	2	94.7663844190538	1210
A05	1	846	6	206.44603656604886	970
A05	1	847	3	170.83825461566448	1605
A05	1	848	1	94.16084549948573	991
A05	1	849	1	95.94145138934255	972
A05	1	850	1	76.01255826279521	1140
A05	1	851	1	160.63424140959978	1328
A05	1	852	2	84.01020847260952	1241
A05	1	853	3	88.47403674945235	1081
A05	1	854	0	47.59035621583462	468
A05	1	855	0	167.934615470469	1448
A05	1	856	1	94.00776707008481	1045
A05	1	857	1	86.0978104583919	1118
A05	1	858	0	90.38666357472539	1164
A05	1	859	0	89.34575422853231	808
A05	1	860	1	77.87884343415499	888
A05	1	861	1	92.17454796284437	993
A05	1	862	0	99.55529106035829	985
A05	1	863	1	90.77683698758483	1116
A05	1	864	0	91.04939363524318	892
A05	1	865	3	191.4508887566626	1568
A05	1	866	0	97.1197682544589	1028
A05	1	867	0	86.00895697623491	1080
A05	1	868	0	80.65832019969821	1174
A05	1	869	0	84.34114608541131	1229
A05	1	870	8	186.06614792719483	1018
A05	1	871	0	98.6051882095635	937
A05	1	872	1	174.8006256595254	1912
A05	1	873	4	95.72797760367393	979
A05	1	874	2	93.57970547676086	1038
A05	1	875	3	77.19917605444789	1267
A05	1	876	0	145.68778539821506	1389
A05	1	877	1	79.46581238508224	1064
A05	1	878	2	184.01344322040677	1501
A05	1	879	1	92.72936607897282	892
A05	1	880	1	90.23993293195963	945
A05	1	881	1	72.09224093705416	1161
A05	1	882	1	179.8551768362522	1543
A05	1	883	1	184.33075480908155	1786
A05	1	884	3	100.32224012166262	1037
A05	1	885	1	93.17634864524007	1125
A05	1	886	0	91.39195866510272	1014
A05	1	887	1	93.249561406672	976
A05	1	888	1	91.53807896375656	884
A05	1	889	0	203.8727856501937	1953
A05	1	890	1	89.50330368429422	1037
A05	1	891	1	88.28888393938541	1139
A05	1	892	0	91.20637826994061	1232
A05	1	893	2	88.0718852467835	954
A05	1	894	0	85.68839546665549	1127
A05	1	895	2	94.27827888354659	1120
A05	1	896	1	185.84116910025477	1584
A05	1	897	0	91.47199195995927	844
A05	1	898	0	98.78500048071146	988
A05	1	899	1	185.25806049630046	1495
A05	1	900	0	136.71761666610837	1287
A05	1	901	0	88.13653786852956	1059
A05	1	902	4	158.48163576051593	1775
A05	1	903	1	94.26288257539272	1158
A05	1	904	3	184.40985760092735	1887
A05	1	905	3	83.63210502266884	1116
A05	1	906	0	94.6767682209611	1208
A05	1	907	0	90.94818047434092	1099
A05	1	908	1	91.37805758044124	1035
A05	1	909	0	89.6065767519176	1041
A05	1	910	3	90.88780054077506	1021
A05	1	911	0	96.40035107731819	1159
A05	1	912	1	89.52733650803566	1082
A05	1	913	4	89.31030763313174	1144
A05	1	914	2	85.43244067579508	1212
A05	1	915	2	29.66688022017479	327
A05	1	916	0	148.42539112269878	709
A05	1	917	1	94.6739146746695	897
A05	1	918	2	92.68227687850595	1010
A05	1	919	2	77.41031517460942	1085
A05	1	920	2	93.13698032870889	1063
A05	1	921	0	94.23820868879557	1131
A05	1	922	1	85.94515914842486	872
A05	1	923	0	93.37010769918561	986
[truncated: 208,730+ more rows]
